# Supplementary material for: (E)-1-(2-Hy­droxy-6-meth­oxy­phen­yl)-3-(2,4,6-tri­meth­oxy­phen­yl)prop-2-en-1-one
Source: Acta Crystallogr Sect E Struct Rep Online. 2013 Nov 23;69(Pt 12):o1809. doi: 10.1107/S1600536813031498 (PMC3885064; doi:10.1107/S1600536813031498)
Supplement: Supplementary file 1 [file e-69-o1809-sup1.cif]

##############################################################################
#                                                                            #
# This CIF contains the data in a paper accepted for publication in          #
# Acta Crystallographica Section E. It conforms to the requirements of       #
# Notes for Authors for Acta Crystallographica Section E, and has been       #
# peer reviewed under the auspices of the IUCr Commission on Journals.       #
#                                                                            #
# Full details of the Crystallographic Information File format               #
# are given in the paper "The Crystallographic Information File (CIF):       #
# a New Standard Archive File for Crystallography" by S. R. Hall, F. H.      #
# Allen and I. D. Brown [Acta Cryst. (1991), A47, 655-685].                  #
#                                                                            #
# The current version of the core CIF dictionary is obtainable from          #
# ftp://ftp.iucr.org/pub/cif_core.dic.                                       #
#                                                                            #
# Software is freely available for graphical display of the structure(s)     #
# in this CIF. For information consult the CIF software page                 #
# http://www.iucr.org/resources/cif/software.                                #
#                                                                            #
# This file may be used for bona fide research purposes within the           #
# scientific community so long as proper attribution is given to the journal # 
# article from which it was obtained.                                        #
#                                                                            #
##############################################################################
data_I
_audit_creation_method     SHELXTL
_database_code_depnum_ccdc_archive     'CCDC 972600'
_chemical_name_systematic
;\
(<i>E</i>)-1-(2-Hydroxy-6-methoxyphenyl)-3-(2,4,6-trimethoxyphenyl)prop-2-\
en-1-one
;
_chemical_name_common     ?
_chemical_formula_moiety     'C19 H20 O6'
_chemical_formula_sum     'C19 H20 O6'
_chemical_formula_iupac     'C19 H20 O6'
_chemical_formula_weight     344.35
_chemical_melting_point     ?
_symmetry_cell_setting     monoclinic
_symmetry_space_group_name_H-M     'P 21/c'
_symmetry_space_group_name_Hall     '-P 2ybc'
loop_
    _symmetry_equiv_pos_as_xyz
    'x, y, z'
    '-x, y+1/2, -z+1/2'
    '-x, -y, -z'
    'x, -y-1/2, z-1/2'
_cell_length_a     7.2509(11)
_cell_length_b     15.670(2)
_cell_length_c     14.529(2)
_cell_angle_alpha     90.00
_cell_angle_beta     99.579(3)
_cell_angle_gamma     90.00
_cell_volume     1627.8(4)
_cell_formula_units_Z     4
_cell_measurement_reflns_used     2416
_cell_measurement_theta_min     2.60
_cell_measurement_theta_max     26.01
_cell_measurement_temperature     200(2)
_exptl_crystal_description     block
_exptl_crystal_colour     yellow
_exptl_crystal_size_max     0.32
_exptl_crystal_size_mid     0.19
_exptl_crystal_size_min     0.18
_exptl_crystal_density_diffrn     1.405
_exptl_crystal_density_meas     ?
_exptl_crystal_density_method     'not measured'
_exptl_crystal_F_000     728
_exptl_absorpt_coefficient_mu     0.105
_exptl_absorpt_correction_type     none
_exptl_absorpt_process_details     ?
_exptl_absorpt_correction_T_min     ?
_exptl_absorpt_correction_T_max     ?
_exptl_special_details     ?
_diffrn_ambient_temperature     200(2)
_diffrn_radiation_type     MoK\a
_diffrn_radiation_wavelength     0.71073
_diffrn_radiation_source     'fine-focus sealed tube'
_diffrn_radiation_monochromator     graphite
_diffrn_measurement_device_type     'Bruker SMART CCD'
_diffrn_measurement_method     '\f and \w scans'
_diffrn_detector_area_resol_mean     ?
_diffrn_reflns_number     11993
_diffrn_reflns_av_R_equivalents     0.0600
_diffrn_reflns_av_sigmaI/netI     0.0942
_diffrn_reflns_theta_min     1.93
_diffrn_reflns_theta_max     28.36
_diffrn_reflns_theta_full     28.36
_diffrn_measured_fraction_theta_max     0.997
_diffrn_measured_fraction_theta_full     0.997
_diffrn_reflns_limit_h_min     -9
_diffrn_reflns_limit_h_max     9
_diffrn_reflns_limit_k_min     -20
_diffrn_reflns_limit_k_max     17
_diffrn_reflns_limit_l_min     -12
_diffrn_reflns_limit_l_max     19
_diffrn_standards_number     ?
_diffrn_standards_interval_count     ?
_diffrn_standards_interval_time     ?
_diffrn_standards_decay_%     ?
_refine_special_details
;
Refinement of <i>F</i>^2^ against ALL reflections. The weighted <i>R</i>-factor
<i>wR</i> and goodness of fit <i>S</i> are based on <i>F</i>^2^, conventional
<i>R</i>-factors <i>R</i> are based on <i>F</i>, with <i>F</i> set to zero for
negative <i>F</i>^2^. The threshold expression of <i>F</i>^2^ >
\s(<i>F</i>^2^) is used only for calculating <i>R</i>-factors(gt) <i>etc</i>.
and is not relevant to the choice of reflections for refinement.
<i>R</i>-factors based on <i>F</i>^2^ are statistically about twice as large
as those based on <i>F</i>, and <i>R</i>- factors based on ALL data will be
even larger.
;
_reflns_number_total     4062
_reflns_number_gt     1641
_reflns_threshold_expression     I>2\s(I)
_refine_ls_structure_factor_coef     Fsqd
_refine_ls_matrix_type     full
_refine_ls_R_factor_all     0.1382
_refine_ls_R_factor_gt     0.0493
_refine_ls_wR_factor_gt     0.1039
_refine_ls_wR_factor_ref     0.1463
_refine_ls_goodness_of_fit_ref     0.833
_refine_ls_restrained_S_all     0.833
_refine_ls_number_reflns     4062
_refine_ls_number_parameters     231
_refine_ls_number_restraints     0
_refine_ls_hydrogen_treatment     constr
_refine_ls_weighting_scheme     calc
_refine_ls_weighting_details
                 'calc w=1/[\s^2^(Fo^2^)+(0.0623P)^2^] where P=(Fo^2^+2Fc^2^)/3'
_atom_sites_solution_hydrogens     geom
_atom_sites_solution_primary     direct
_atom_sites_solution_secondary     difmap
_refine_ls_shift/su_max     0.000
_refine_ls_shift/su_mean     0.000
_refine_diff_density_max     0.236
_refine_diff_density_min     -0.299
_refine_ls_extinction_method     none
_refine_ls_extinction_coef     ?
loop_
    _atom_type_symbol
    _atom_type_description
    _atom_type_scat_dispersion_real
    _atom_type_scat_dispersion_imag
    _atom_type_scat_source
    'C' 'C' 0.0033 0.0016
                         'International Tables Vol C Tables 4.2.6.8 and 6.1.1.4'
    'H' 'H' 0.0000 0.0000
                         'International Tables Vol C Tables 4.2.6.8 and 6.1.1.4'
    'O' 'O' 0.0106 0.0060
                         'International Tables Vol C Tables 4.2.6.8 and 6.1.1.4'
_computing_data_collection     'SMART (Bruker, 2000)'
_computing_cell_refinement     'SAINT (Bruker, 2000)'
_computing_data_reduction     'SAINT (Bruker, 2000)'
_computing_structure_solution     'SHELXS97 (Sheldrick, 2008)'
_computing_structure_refinement     'SHELXL97 (Sheldrick, 2008)'
_computing_molecular_graphics     'SHELXTL (Sheldrick, 2008)'
_computing_publication_material     'SHELXTL (Sheldrick, 2008)'
loop_
    _atom_site_type_symbol
    _atom_site_label
    _atom_site_fract_x
    _atom_site_fract_y
    _atom_site_fract_z
    _atom_site_U_iso_or_equiv
    _atom_site_adp_type
    _atom_site_calc_flag
    _atom_site_refinement_flags
    _atom_site_occupancy
    _atom_site_symmetry_multiplicity
    _atom_site_disorder_assembly
    _atom_site_disorder_group
    C C1 0.1235(3) 0.18277(14) -0.17106(17) 0.0341(6) Uani d . 1 1 . .
    O O1 0.0997(2) 0.25771(9) -0.20093(12) 0.0470(5) Uani d . 1 1 . .
    C C2 0.2322(3) 0.16860(14) -0.07822(16) 0.0348(6) Uani d . 1 1 . .
    H H2 0.2615 0.1122 -0.0568 0.042 Uiso calc R 1 1 . .
    C C3 0.2905(3) 0.23561(14) -0.02317(17) 0.0342(6) Uani d . 1 1 . .
    H H3 0.2559 0.2896 -0.0504 0.041 Uiso calc R 1 1 . .
    C C4 0.3967(3) 0.23973(13) 0.07012(16) 0.0310(6) Uani d . 1 1 . .
    C C5 0.4563(3) 0.16888(14) 0.12690(17) 0.0349(6) Uani d . 1 1 . .
    O O2 0.4201(2) 0.09143(9) 0.08508(11) 0.0442(5) Uani d . 1 1 . .
    C C6 0.4501(4) 0.01601(14) 0.14069(19) 0.0481(7) Uani d . 1 1 . .
    H H6A 0.5830 0.0115 0.1676 0.072 Uiso calc R 1 1 . .
    H H6B 0.4125 -0.0340 0.1016 0.072 Uiso calc R 1 1 . .
    H H6C 0.3755 0.0188 0.1910 0.072 Uiso calc R 1 1 . .
    C C7 0.5470(3) 0.17725(15) 0.21872(17) 0.0386(6) Uani d . 1 1 . .
    H H7 0.5846 0.1282 0.2556 0.046 Uiso calc R 1 1 . .
    C C8 0.5812(3) 0.25842(15) 0.25526(17) 0.0377(6) Uani d . 1 1 . .
    O O3 0.6695(2) 0.27612(10) 0.34409(12) 0.0483(5) Uani d . 1 1 . .
    C C9 0.7234(4) 0.20637(16) 0.40476(18) 0.0547(8) Uani d . 1 1 . .
    H H9A 0.6125 0.1731 0.4123 0.082 Uiso calc R 1 1 . .
    H H9B 0.7838 0.2278 0.4657 0.082 Uiso calc R 1 1 . .
    H H9C 0.8112 0.1700 0.3782 0.082 Uiso calc R 1 1 . .
    C C10 0.5288(3) 0.33007(14) 0.20224(17) 0.0380(6) Uani d . 1 1 . .
    H H10 0.5550 0.3853 0.2280 0.046 Uiso calc R 1 1 . .
    C C11 0.4386(3) 0.32097(14) 0.11176(16) 0.0339(6) Uani d . 1 1 . .
    O O4 0.3845(2) 0.38954(9) 0.05574(11) 0.0415(5) Uani d . 1 1 . .
    C C12 0.4042(4) 0.47228(13) 0.09820(18) 0.0433(7) Uani d . 1 1 . .
    H H12A 0.3354 0.4740 0.1508 0.065 Uiso calc R 1 1 . .
    H H12B 0.3538 0.5156 0.0521 0.065 Uiso calc R 1 1 . .
    H H12C 0.5369 0.4839 0.1207 0.065 Uiso calc R 1 1 . .
    C C13 0.0480(3) 0.11226(13) -0.23419(16) 0.0327(6) Uani d . 1 1 . .
    C C14 -0.0110(3) 0.13084(14) -0.32983(17) 0.0354(6) Uani d . 1 1 . .
    O O5 -0.0123(3) 0.21060(10) -0.36318(11) 0.0456(5) Uani d . 1 1 . .
    H H5 0.0250 0.2445 -0.3192 0.068 Uiso calc R 1 1 . .
    C C15 -0.0686(3) 0.06696(15) -0.39475(17) 0.0401(6) Uani d . 1 1 . .
    H H15 -0.1026 0.0807 -0.4590 0.048 Uiso calc R 1 1 . .
    C C16 -0.0759(3) -0.01563(15) -0.36553(18) 0.0416(7) Uani d . 1 1 . .
    H H16 -0.1145 -0.0591 -0.4102 0.050 Uiso calc R 1 1 . .
    C C17 -0.0285(3) -0.03734(14) -0.27249(18) 0.0394(6) Uani d . 1 1 . .
    H H17 -0.0370 -0.0950 -0.2534 0.047 Uiso calc R 1 1 . .
    C C18 0.0315(3) 0.02531(13) -0.20719(17) 0.0337(6) Uani d . 1 1 . .
    O O6 0.0748(2) 0.00753(9) -0.11397(11) 0.0433(5) Uani d . 1 1 . .
    C C19 0.0704(4) -0.07976(14) -0.08470(18) 0.0453(7) Uani d . 1 1 . .
    H H19A -0.0563 -0.1025 -0.1028 0.068 Uiso calc R 1 1 . .
    H H19B 0.1065 -0.0830 -0.0167 0.068 Uiso calc R 1 1 . .
    H H19C 0.1580 -0.1134 -0.1145 0.068 Uiso calc R 1 1 . .
loop_
    _atom_site_aniso_label
    _atom_site_aniso_U_11
    _atom_site_aniso_U_22
    _atom_site_aniso_U_33
    _atom_site_aniso_U_12
    _atom_site_aniso_U_13
    _atom_site_aniso_U_23
    C1 0.0405(15) 0.0230(12) 0.0382(15) 0.0022(10) 0.0044(12) -0.0002(11)
    O1 0.0698(13) 0.0252(9) 0.0408(11) -0.0004(8) -0.0057(9) 0.0021(8)
    C2 0.0411(15) 0.0252(12) 0.0363(15) 0.0009(11) 0.0010(12) 0.0031(11)
    C3 0.0393(15) 0.0252(12) 0.0358(15) -0.0015(10) -0.0005(12) 0.0015(11)
    C4 0.0351(14) 0.0264(12) 0.0305(14) 0.0018(10) 0.0027(11) 0.0023(10)
    C5 0.0375(15) 0.0302(13) 0.0370(15) -0.0002(11) 0.0059(12) -0.0011(11)
    O2 0.0609(12) 0.0265(9) 0.0422(11) 0.0026(8) -0.0008(9) 0.0057(8)
    C6 0.0554(18) 0.0306(14) 0.0558(18) 0.0047(12) 0.0019(15) 0.0102(13)
    C7 0.0412(16) 0.0349(13) 0.0384(16) 0.0049(11) 0.0027(12) 0.0068(12)
    C8 0.0378(15) 0.0411(15) 0.0315(15) 0.0011(11) -0.0020(12) -0.0014(12)
    O3 0.0615(13) 0.0421(10) 0.0366(11) 0.0061(9) -0.0054(10) 0.0035(9)
    C9 0.071(2) 0.0501(17) 0.0406(17) 0.0101(15) 0.0033(15) 0.0119(14)
    C10 0.0449(16) 0.0313(13) 0.0350(15) 0.0016(11) -0.0013(12) -0.0009(11)
    C11 0.0375(15) 0.0302(13) 0.0324(14) 0.0023(11) 0.0011(12) 0.0008(11)
    O4 0.0581(12) 0.0245(9) 0.0371(10) 0.0012(8) -0.0060(9) -0.0023(7)
    C12 0.0537(17) 0.0259(13) 0.0454(16) -0.0018(11) -0.0060(13) -0.0065(11)
    C13 0.0372(14) 0.0229(12) 0.0354(14) 0.0013(10) -0.0011(11) -0.0018(10)
    C14 0.0349(15) 0.0276(13) 0.0408(16) 0.0012(10) -0.0018(12) 0.0014(12)
    O5 0.0611(13) 0.0325(9) 0.0384(11) -0.0022(8) -0.0055(9) 0.0050(8)
    C15 0.0433(16) 0.0399(15) 0.0340(15) 0.0004(12) -0.0026(12) -0.0026(12)
    C16 0.0434(16) 0.0380(15) 0.0407(16) -0.0013(12) -0.0009(13) -0.0131(13)
    C17 0.0442(16) 0.0250(12) 0.0478(17) -0.0009(11) 0.0042(13) -0.0060(12)
    C18 0.0363(14) 0.0278(13) 0.0365(15) 0.0006(10) 0.0045(12) -0.0013(11)
    O6 0.0681(13) 0.0248(9) 0.0366(11) -0.0036(8) 0.0079(9) 0.0018(8)
    C19 0.0591(18) 0.0279(13) 0.0495(17) -0.0022(12) 0.0105(14) 0.0075(12)
_geom_special_details
;
All e.s.d.'s (except the e.s.d. in the dihedral angle between two l.s. planes)
are estimated using the full covariance matrix. The cell e.s.d.'s are taken
into account individually in the estimation of e.s.d.'s in distances, angles
and torsion angles; correlations between e.s.d.'s in cell parameters are only
used when they are defined by crystal symmetry. An approximate (isotropic)
treatment of cell e.s.d.'s is used for estimating e.s.d.'s involving l.s.
planes.
;
loop_
    _geom_bond_atom_site_label_1
    _geom_bond_atom_site_label_2
    _geom_bond_site_symmetry_2
    _geom_bond_distance
    _geom_bond_publ_flag
    C1 O1 . 1.254(2) ?
    C1 C2 . 1.461(3) ?
    C1 C13 . 1.481(3) ?
    C2 C3 . 1.345(3) ?
    C2 H2 . 0.9500 ?
    C3 C4 . 1.445(3) ?
    C3 H3 . 0.9500 ?
    C4 C5 . 1.408(3) ?
    C4 C11 . 1.420(3) ?
    C5 O2 . 1.363(2) ?
    C5 C7 . 1.392(3) ?
    O2 C6 . 1.428(3) ?
    C6 H6A . 0.9800 ?
    C6 H6B . 0.9800 ?
    C6 H6C . 0.9800 ?
    C7 C8 . 1.385(3) ?
    C7 H7 . 0.9500 ?
    C8 O3 . 1.370(3) ?
    C8 C10 . 1.379(3) ?
    O3 C9 . 1.418(3) ?
    C9 H9A . 0.9800 ?
    C9 H9B . 0.9800 ?
    C9 H9C . 0.9800 ?
    C10 C11 . 1.375(3) ?
    C10 H10 . 0.9500 ?
    C11 O4 . 1.365(2) ?
    O4 C12 . 1.433(2) ?
    C12 H12A . 0.9800 ?
    C12 H12B . 0.9800 ?
    C12 H12C . 0.9800 ?
    C13 C14 . 1.414(3) ?
    C13 C18 . 1.428(3) ?
    C14 O5 . 1.340(2) ?
    C14 C15 . 1.391(3) ?
    O5 H5 . 0.8400 ?
    C15 C16 . 1.366(3) ?
    C15 H15 . 0.9500 ?
    C16 C17 . 1.381(3) ?
    C16 H16 . 0.9500 ?
    C17 C18 . 1.384(3) ?
    C17 H17 . 0.9500 ?
    C18 O6 . 1.367(3) ?
    O6 C19 . 1.434(2) ?
    C19 H19A . 0.9800 ?
    C19 H19B . 0.9800 ?
    C19 H19C . 0.9800 ?
loop_
    _geom_angle_atom_site_label_1
    _geom_angle_atom_site_label_2
    _geom_angle_atom_site_label_3
    _geom_angle_site_symmetry_1
    _geom_angle_site_symmetry_3
    _geom_angle
    _geom_angle_publ_flag
    O1 C1 C2 . . 118.9(2) ?
    O1 C1 C13 . . 118.0(2) ?
    C2 C1 C13 . . 123.03(19) ?
    C3 C2 C1 . . 119.9(2) ?
    C3 C2 H2 . . 120.1 ?
    C1 C2 H2 . . 120.1 ?
    C2 C3 C4 . . 131.2(2) ?
    C2 C3 H3 . . 114.4 ?
    C4 C3 H3 . . 114.4 ?
    C5 C4 C11 . . 115.7(2) ?
    C5 C4 C3 . . 125.3(2) ?
    C11 C4 C3 . . 118.84(19) ?
    O2 C5 C7 . . 122.4(2) ?
    O2 C5 C4 . . 115.1(2) ?
    C7 C5 C4 . . 122.5(2) ?
    C5 O2 C6 . . 119.01(19) ?
    O2 C6 H6A . . 109.5 ?
    O2 C6 H6B . . 109.5 ?
    H6A C6 H6B . . 109.5 ?
    O2 C6 H6C . . 109.5 ?
    H6A C6 H6C . . 109.5 ?
    H6B C6 H6C . . 109.5 ?
    C8 C7 C5 . . 118.7(2) ?
    C8 C7 H7 . . 120.7 ?
    C5 C7 H7 . . 120.7 ?
    O3 C8 C10 . . 113.8(2) ?
    O3 C8 C7 . . 125.0(2) ?
    C10 C8 C7 . . 121.2(2) ?
    C8 O3 C9 . . 117.82(19) ?
    O3 C9 H9A . . 109.5 ?
    O3 C9 H9B . . 109.5 ?
    H9A C9 H9B . . 109.5 ?
    O3 C9 H9C . . 109.5 ?
    H9A C9 H9C . . 109.5 ?
    H9B C9 H9C . . 109.5 ?
    C11 C10 C8 . . 119.5(2) ?
    C11 C10 H10 . . 120.2 ?
    C8 C10 H10 . . 120.2 ?
    O4 C11 C10 . . 122.1(2) ?
    O4 C11 C4 . . 115.58(19) ?
    C10 C11 C4 . . 122.3(2) ?
    C11 O4 C12 . . 117.22(18) ?
    O4 C12 H12A . . 109.5 ?
    O4 C12 H12B . . 109.5 ?
    H12A C12 H12B . . 109.5 ?
    O4 C12 H12C . . 109.5 ?
    H12A C12 H12C . . 109.5 ?
    H12B C12 H12C . . 109.5 ?
    C14 C13 C18 . . 116.1(2) ?
    C14 C13 C1 . . 118.37(19) ?
    C18 C13 C1 . . 125.5(2) ?
    O5 C14 C15 . . 116.3(2) ?
    O5 C14 C13 . . 122.0(2) ?
    C15 C14 C13 . . 121.7(2) ?
    C14 O5 H5 . . 109.5 ?
    C16 C15 C14 . . 119.6(2) ?
    C16 C15 H15 . . 120.2 ?
    C14 C15 H15 . . 120.2 ?
    C15 C16 C17 . . 121.4(2) ?
    C15 C16 H16 . . 119.3 ?
    C17 C16 H16 . . 119.3 ?
    C16 C17 C18 . . 119.7(2) ?
    C16 C17 H17 . . 120.2 ?
    C18 C17 H17 . . 120.2 ?
    O6 C18 C17 . . 121.9(2) ?
    O6 C18 C13 . . 116.8(2) ?
    C17 C18 C13 . . 121.3(2) ?
    C18 O6 C19 . . 118.38(17) ?
    O6 C19 H19A . . 109.5 ?
    O6 C19 H19B . . 109.5 ?
    H19A C19 H19B . . 109.5 ?
    O6 C19 H19C . . 109.5 ?
    H19A C19 H19C . . 109.5 ?
    H19B C19 H19C . . 109.5 ?
loop_
    _geom_torsion_atom_site_label_1
    _geom_torsion_atom_site_label_2
    _geom_torsion_atom_site_label_3
    _geom_torsion_atom_site_label_4
    _geom_torsion_site_symmetry_1
    _geom_torsion_site_symmetry_2
    _geom_torsion_site_symmetry_3
    _geom_torsion_site_symmetry_4
    _geom_torsion
    _geom_torsion_publ_flag
    O1 C1 C2 C3 . . . . 5.9(4) ?
    C13 C1 C2 C3 . . . . -177.5(2) ?
    C1 C2 C3 C4 . . . . 179.5(2) ?
    C2 C3 C4 C5 . . . . -3.3(4) ?
    C2 C3 C4 C11 . . . . -179.9(3) ?
    C11 C4 C5 O2 . . . . -178.1(2) ?
    C3 C4 C5 O2 . . . . 5.2(3) ?
    C11 C4 C5 C7 . . . . 1.3(3) ?
    C3 C4 C5 C7 . . . . -175.3(2) ?
    C7 C5 O2 C6 . . . . 9.7(3) ?
    C4 C5 O2 C6 . . . . -170.9(2) ?
    O2 C5 C7 C8 . . . . 178.8(2) ?
    C4 C5 C7 C8 . . . . -0.6(4) ?
    C5 C7 C8 O3 . . . . -179.7(2) ?
    C5 C7 C8 C10 . . . . -0.6(4) ?
    C10 C8 O3 C9 . . . . 178.1(2) ?
    C7 C8 O3 C9 . . . . -2.7(4) ?
    O3 C8 C10 C11 . . . . -179.9(2) ?
    C7 C8 C10 C11 . . . . 0.9(4) ?
    C8 C10 C11 O4 . . . . -179.6(2) ?
    C8 C10 C11 C4 . . . . -0.1(4) ?
    C5 C4 C11 O4 . . . . 178.5(2) ?
    C3 C4 C11 O4 . . . . -4.6(3) ?
    C5 C4 C11 C10 . . . . -1.0(3) ?
    C3 C4 C11 C10 . . . . 175.9(2) ?
    C10 C11 O4 C12 . . . . -7.6(3) ?
    C4 C11 O4 C12 . . . . 172.9(2) ?
    O1 C1 C13 C14 . . . . 13.0(3) ?
    C2 C1 C13 C14 . . . . -163.5(2) ?
    O1 C1 C13 C18 . . . . -167.9(2) ?
    C2 C1 C13 C18 . . . . 15.5(4) ?
    C18 C13 C14 O5 . . . . 176.3(2) ?
    C1 C13 C14 O5 . . . . -4.6(4) ?
    C18 C13 C14 C15 . . . . -4.6(4) ?
    C1 C13 C14 C15 . . . . 174.5(2) ?
    O5 C14 C15 C16 . . . . -178.2(2) ?
    C13 C14 C15 C16 . . . . 2.7(4) ?
    C14 C15 C16 C17 . . . . 0.4(4) ?
    C15 C16 C17 C18 . . . . -1.3(4) ?
    C16 C17 C18 O6 . . . . 178.0(2) ?
    C16 C17 C18 C13 . . . . -0.9(4) ?
    C14 C13 C18 O6 . . . . -175.3(2) ?
    C1 C13 C18 O6 . . . . 5.7(4) ?
    C14 C13 C18 C17 . . . . 3.7(4) ?
    C1 C13 C18 C17 . . . . -175.3(2) ?
    C17 C18 O6 C19 . . . . 4.6(3) ?
    C13 C18 O6 C19 . . . . -176.4(2) ?
loop_
    _geom_hbond_atom_site_label_D
    _geom_hbond_atom_site_label_H
    _geom_hbond_atom_site_label_A
    _geom_hbond_site_symmetry_A
    _geom_hbond_distance_DH
    _geom_hbond_distance_HA
    _geom_hbond_distance_DA
    _geom_hbond_angle_DHA
    O5 H5 O1 . 0.84 1.73 2.475(2) 147
    C17 H17 O1 2_544 0.95 2.42 3.265(3) 148
_iucr_refine_instructions_details
;
TITL DK8138 in P2(1)/c
CELL 0.71073   7.2509  15.6700  14.5287  90.000  99.579  90.000
ZERR    4.00   0.0011   0.0021   0.0021   0.000   0.003   0.000
LATT 1
SYMM -X, 0.5+Y, 0.5-Z
SFAC C  H  O
UNIT 76 80 24
L.S. 4
ACTA
BOND $H
FMAP 2
PLAN 20
EQIV $1 -x, -0.5+y, -0.5-z
HTAB C17 O1_$1
CONF
WGHT  0.062300  0.000000
FVAR  0.222950
TEMP -73
MOLE 1
C1     1   0.123470  0.182765 -0.171056 11.000000  0.040530  0.022950 =
           0.038170 -0.000220  0.004350  0.002210
O1     3   0.099672  0.257713 -0.200931 11.000000  0.069810  0.025220 =
           0.040760  0.002080 -0.005670 -0.000370
C2     1   0.232165  0.168599 -0.078218 11.000000  0.041130  0.025200 =
           0.036330  0.003080  0.000990  0.000930
AFIX 43
H2     2   0.261546  0.112155 -0.056794 11.000000 -1.200000
AFIX 0
C3     1   0.290515  0.235607 -0.023174 11.000000  0.039340  0.025230 =
           0.035810  0.001520 -0.000490 -0.001450
AFIX 43
H3     2   0.255861  0.289620 -0.050362 11.000000 -1.200000
AFIX 0
C4     1   0.396745  0.239728  0.070122 11.000000  0.035070  0.026410 =
           0.030540  0.002260  0.002720  0.001820
C5     1   0.456321  0.168876  0.126901 11.000000  0.037470  0.030190 =
           0.037010 -0.001090  0.005890 -0.000170
O2     3   0.420128  0.091432  0.085081 11.000000  0.060890  0.026470 =
           0.042190  0.005680 -0.000760  0.002630
C6     1   0.450135  0.016010  0.140685 11.000000  0.055400  0.030590 =
           0.055850  0.010210  0.001880  0.004700
AFIX 137
H6A    2   0.582962  0.011458  0.167622 11.000000 -1.500000
H6B    2   0.412521 -0.034049  0.101614 11.000000 -1.500000
H6C    2   0.375518  0.018849  0.190987 11.000000 -1.500000
AFIX 0
C7     1   0.546975  0.177251  0.218722 11.000000  0.041180  0.034940 =
           0.038390  0.006800  0.002690  0.004870
AFIX 43
H7     2   0.584616  0.128249  0.255599 11.000000 -1.200000
AFIX 0
C8     1   0.581215  0.258422  0.255262 11.000000  0.037770  0.041090 =
           0.031540 -0.001410 -0.002020  0.001140
O3     3   0.669493  0.276125  0.344089 11.000000  0.061490  0.042130 =
           0.036620  0.003460 -0.005380  0.006070
C9     1   0.723392  0.206367  0.404756 11.000000  0.071310  0.050100 =
           0.040590  0.011930  0.003280  0.010130
AFIX 137
H9A    2   0.612460  0.173067  0.412268 11.000000 -1.500000
H9B    2   0.783783  0.227800  0.465739 11.000000 -1.500000
H9C    2   0.811191  0.170015  0.378200 11.000000 -1.500000
AFIX 0
C10    1   0.528847  0.330070  0.202241 11.000000  0.044900  0.031340 =
           0.035000 -0.000860 -0.001290  0.001610
AFIX 43
H10    2   0.554950  0.385330  0.228036 11.000000 -1.200000
AFIX 0
C11    1   0.438562  0.320968  0.111756 11.000000  0.037530  0.030150 =
           0.032430  0.000840  0.001060  0.002300
O4     3   0.384473  0.389536  0.055744 11.000000  0.058120  0.024460 =
           0.037110 -0.002340 -0.006030  0.001200
C12    1   0.404193  0.472275  0.098201 11.000000  0.053690  0.025940 =
           0.045380 -0.006520 -0.006040 -0.001760
AFIX 137
H12A   2   0.335424  0.473990  0.150809 11.000000 -1.500000
H12B   2   0.353792  0.515573  0.052136 11.000000 -1.500000
H12C   2   0.536852  0.483859  0.120700 11.000000 -1.500000
AFIX 0
C13    1   0.048043  0.112263 -0.234194 11.000000  0.037200  0.022930 =
           0.035420 -0.001840 -0.001130  0.001260
C14    1  -0.011019  0.130836 -0.329832 11.000000  0.034910  0.027620 =
           0.040850  0.001370 -0.001810  0.001190
O5     3  -0.012330  0.210596 -0.363179 11.000000  0.061140  0.032530 =
           0.038370  0.005010 -0.005510 -0.002180
AFIX 147
H5     2   0.025038  0.244506 -0.319248 11.000000 -1.500000
AFIX 0
C15    1  -0.068597  0.066956 -0.394745 11.000000  0.043310  0.039870 =
           0.033960 -0.002640 -0.002610  0.000350
AFIX 43
H15    2  -0.102609  0.080690 -0.459019 11.000000 -1.200000
AFIX 0
C16    1  -0.075944 -0.015632 -0.365528 11.000000  0.043400  0.038020 =
           0.040730 -0.013100 -0.000940 -0.001250
AFIX 43
H16    2  -0.114536 -0.059084 -0.410189 11.000000 -1.200000
AFIX 0
C17    1  -0.028498 -0.037344 -0.272490 11.000000  0.044190  0.025000 =
           0.047800 -0.006010  0.004170 -0.000880
AFIX 43
H17    2  -0.036982 -0.094992 -0.253393 11.000000 -1.200000
AFIX 0
C18    1   0.031489  0.025310 -0.207188 11.000000  0.036260  0.027790 =
           0.036450 -0.001280  0.004520  0.000570
O6     3   0.074796  0.007530 -0.113969 11.000000  0.068060  0.024840 =
           0.036590  0.001790  0.007900 -0.003630
C19    1   0.070420 -0.079764 -0.084702 11.000000  0.059060  0.027920 =
           0.049460  0.007480  0.010540 -0.002180
AFIX 137
H19A   2  -0.056304 -0.102525 -0.102848 11.000000 -1.500000
H19B   2   0.106531 -0.083042 -0.016730 11.000000 -1.500000
H19C   2   0.158043 -0.113366 -0.114533 11.000000 -1.500000
AFIX 0
HKLF 4
END
;
data_New_Global_Publ_Block
_journal_date_recd_electronic     2013-11-06
_journal_date_accepted     2013-11-18
_journal_name_full     'Acta Crystallographica, Section E'
_journal_year     2013
_journal_volume     69
_journal_issue     12
_journal_page_first     o1809
_journal_page_last     o1809
_journal_paper_category     QO
_journal_paper_doi     10.1107/S1600536813031498
_journal_coeditor_code     LH5668
_publ_contact_author_name     'Dongsoo Koh'
_publ_contact_author_address
;
Department of Applied Chemistry, Dongduk Women's University, Seoul 136-714,
Republic of Korea
;
_publ_contact_author_email     'dskoh@dongduk.ac.kr'
_publ_contact_author_fax     '82-2-940-4193'
_publ_contact_author_phone     '82-10-3999-4512'
_publ_section_title
;\
(<i>E</i>)-1-(2-Hydroxy-6-methoxyphenyl)-3-(2,4,6-trimethoxyphenyl)prop-2-en-1-\
one
;
loop_
    _publ_author_name
    _publ_author_footnote
    _publ_author_address
    'Koh, Dongsoo' .
;
Department of Applied Chemistry, Dongduk Women's University, Seoul 136-714,
Republic of Korea
;
