# Supplementary material for: (E)-1-(2-Hy­droxy-6-meth­oxy­phen­yl)-3-(2,4,6-tri­meth­oxy­phen­yl)prop-2-en-1-one
Source: Acta Crystallogr Sect E Struct Rep Online. 2013 Nov 23;69(Pt 12):o1809. doi: 10.1107/S1600536813031498 (PMC3885064; doi:10.1107/S1600536813031498)
Supplement: Supplementary file 2 [file e-69-o1809-Isup2.hkl]

# 
# h,k,l, Fc-squared, Fo-squared, sigma(Fo-squared) and status flag 
# 
data_I
_shelx_title ' DK8138 in P2(1)/c' 
_shelx_refln_list_code          4 
_shelx_F_calc_maximum      313.86 
_exptl_crystal_F_000       728.00 
_reflns_d_resolution_high  0.7482 
 
loop_ 
 _symmetry_equiv_pos_as_xyz 
 'x, y, z' 
 '-x, y+1/2, -z+1/2' 
 '-x, -y, -z' 
 'x, -y-1/2, z-1/2' 
 
_cell_length_a     7.2509 
_cell_length_b    15.6700 
_cell_length_c    14.5287 
_cell_angle_alpha  90.000 
_cell_angle_beta   99.579 
_cell_angle_gamma  90.000 
 
_shelx_F_squared_multiplier     1.000 
 
loop_ 
 _refln_index_h 
 _refln_index_k 
 _refln_index_l 
 _refln_F_squared_calc 
 _refln_F_squared_meas 
 _refln_F_squared_sigma 
 _refln_observed_status 
   1   0   0       82.30       96.08      6.61 o 
   2   0   0    35762.77    35346.44    457.98 o 
   3   0   0     3633.02     3647.31     96.47 o 
   4   0   0        0.63        1.50      6.18 o 
   5   0   0      122.89      110.32     17.50 o 
   6   0   0      892.66      889.04     72.23 o 
   7   0   0      107.94      120.31     37.02 o 
   8   0   0       65.10       84.70     36.62 o 
   9   0   0        6.45       13.68     26.56 o 
   1   1   0     1863.76     1860.99     23.52 o 
   2   1   0      300.24      309.13      9.51 o 
   3   1   0      989.86     1002.28     20.88 o 
   4   1   0      108.29       96.22      9.28 o 
   5   1   0       13.63       17.27      6.94 o 
   6   1   0        0.01       -6.89      6.89 o 
   7   1   0      177.70      180.46     28.37 o 
   8   1   0        9.66        4.63     14.51 o 
   9   1   0        0.19       -5.98     14.93 o 
   0   2   0     2354.01     2355.59     22.83 o 
   1   2   0     7057.19     6889.63     36.26 o 
   2   2   0     4669.31     4422.65     71.00 o 
   3   2   0       52.11       55.73      6.33 o 
   4   2   0       77.98       69.71      8.09 o 
   5   2   0       29.27       25.73      6.71 o 
   6   2   0       55.41       72.00     15.22 o 
   7   2   0      249.97      322.22     36.11 o 
   8   2   0       27.29       43.63     21.13 o 
   9   2   0       36.64       50.36     23.08 o 
   1   3   0      579.09      561.25     10.02 o 
   2   3   0     6578.64     6473.07     46.74 o 
   3   3   0      241.78      253.00     14.33 o 
   4   3   0      215.95      192.37     14.29 o 
   5   3   0       51.71       64.03     11.64 o 
   6   3   0      137.31      129.74     20.06 o 
   7   3   0       61.45       58.68     19.98 o 
   8   3   0       28.94       33.53     18.62 o 
   9   3   0        8.49       10.72     19.33 o 
   0   4   0     9646.83     9723.94     64.49 o 
   1   4   0      743.62      745.73     11.84 o 
   2   4   0       12.00       10.83      3.87 o 
   3   4   0      883.78      891.77     21.47 o 
   4   4   0      167.81      166.16     13.71 o 
   5   4   0      198.67      218.42     17.36 o 
   6   4   0       72.07       83.61     14.97 o 
   7   4   0        9.49       11.71     12.39 o 
   8   4   0       15.43        3.42     14.98 o 
   9   4   0        8.11       28.15     21.70 o 
   1   5   0        1.81        1.44      2.36 o 
   2   5   0       23.16       17.22      3.68 o 
   3   5   0      449.30      481.46     16.99 o 
   4   5   0       23.95       23.69      6.31 o 
   5   5   0       26.39       19.37      7.15 o 
   6   5   0        0.23       -5.07      6.90 o 
   7   5   0        6.40        2.24     11.76 o 
   8   5   0       50.18       18.65     21.12 o 
   9   5   0        3.46       -8.22     18.72 o 
   0   6   0       20.73       16.31      5.19 o 
   1   6   0      388.56      443.49     11.04 o 
   2   6   0      675.95      678.95     15.06 o 
   3   6   0     1647.69     1721.77     31.35 o 
   4   6   0      986.87     1025.63     27.36 o 
   5   6   0       25.89       28.79      8.10 o 
   6   6   0       39.37       32.72     11.39 o 
   7   6   0        0.20       -1.24      9.97 o 
   8   6   0        0.19       -1.46     11.71 o 
   9   6   0       92.68       25.13     43.66 o 
   1   7   0        0.77       -1.30      3.28 o 
   2   7   0      485.87      501.42     13.33 o 
   3   7   0        2.22        0.10      4.17 o 
   4   7   0       10.10        6.80      5.83 o 
   5   7   0       84.61       80.87     13.95 o 
   6   7   0        2.08        2.17      8.29 o 
   7   7   0       19.26       18.35     12.58 o 
   8   7   0        1.02       -0.87     15.92 o 
   9   7   0        5.90        7.08     18.67 o 
   0   8   0     1305.24     1428.23     32.81 o 
   1   8   0      132.10      142.45      8.97 o 
   2   8   0       75.12       64.04      6.79 o 
   3   8   0      921.27     1003.41     19.10 o 
   4   8   0      323.75      322.82     17.18 o 
   5   8   0       68.57       55.77     12.54 o 
   6   8   0       19.53       28.16     11.98 o 
   7   8   0        0.77       -7.15     10.46 o 
   8   8   0        1.16        0.86     13.26 o 
   1   9   0      667.74      627.19     17.00 o 
   2   9   0      592.41      600.56     16.11 o 
   3   9   0      440.16      454.16     14.51 o 
   4   9   0      952.19     1002.62     27.21 o 
   5   9   0      256.31      277.58     21.98 o 
   6   9   0       46.61       43.74     13.30 o 
   7   9   0       12.93       13.46     13.10 o 
   8   9   0        2.76       -3.15     22.19 o 
   0  10   0      617.60      773.55     27.43 o 
   1  10   0       19.58       16.13      5.16 o 
   2  10   0      125.84      117.94     10.03 o 
   3  10   0       61.78       54.05      8.57 o 
   4  10   0        6.58        4.49      6.52 o 
   5  10   0        0.03       -6.55      6.55 o 
   6  10   0        4.87        7.82     10.88 o 
   7  10   0        1.51        3.75     13.20 o 
   8  10   0        4.05        7.40     15.98 o 
   1  11   0       10.98        8.97      4.94 o 
   2  11   0        0.63        1.95      4.86 o 
   3  11   0     1404.03     1458.52     31.55 o 
   4  11   0       38.63       31.81     11.81 o 
   5  11   0      152.68      185.79     20.56 o 
   6  11   0      141.32      156.49     23.30 o 
   7  11   0       30.40       26.71     16.55 o 
   8  11   0        4.97       -2.03     16.65 o 
   0  12   0     1066.31     1093.57     35.78 o 
   1  12   0      597.92      563.93     18.90 o 
   2  12   0       86.46      107.69     12.61 o 
   3  12   0     1072.46     1152.12     38.41 o 
   4  12   0      177.59      152.07     18.89 o 
   5  12   0      172.10      197.95     22.34 o 
   6  12   0      373.37      446.25     37.57 o 
   7  12   0       10.63       12.92     15.28 o 
   1  13   0     1319.95     1387.81     35.23 o 
   2  13   0        1.97        1.19      6.82 o 
   3  13   0      736.56      784.57     40.43 o 
   4  13   0       70.89       76.22     18.80 o 
   5  13   0      221.98      239.05     24.64 o 
   6  13   0       17.65       10.42     10.72 o 
   7  13   0        1.82        1.80     15.42 o 
   0  14   0      991.07     1006.97     53.42 o 
   1  14   0      659.11      653.62     30.90 o 
   2  14   0      166.59      170.80     22.53 o 
   3  14   0      118.27      118.15     21.18 o 
   4  14   0       34.66       42.30     16.74 o 
   5  14   0       68.43       49.18     19.09 o 
   6  14   0       43.30       31.17     14.48 o 
   7  14   0       29.28       24.74     16.34 o 
   1  15   0      131.82      148.66     19.02 o 
   2  15   0       42.21       37.51     14.59 o 
   3  15   0        0.00       -6.22     15.09 o 
   4  15   0      101.67      146.66     47.48 o 
   5  15   0       29.33        0.98     12.29 o 
   6  15   0        1.98       -5.85     14.68 o 
   0  16   0        1.36       -0.08     14.12 o 
   1  16   0       77.08       73.95     16.19 o 
   2  16   0        3.86       -5.82     13.78 o 
   3  16   0       58.16       72.43     26.32 o 
   4  16   0       72.28       19.16     40.64 o 
   5  16   0       44.55       -6.65     13.96 o 
   6  16   0       21.91       -5.78     19.79 o 
   1  17   0        4.78        4.24     14.04 o 
   2  17   0       13.26       19.15     19.62 o 
   3  17   0       11.24       11.37     16.98 o 
   4  17   0        3.04        2.28     15.57 o 
   5  17   0       17.82        2.79     18.09 o 
   0  18   0        6.43        8.55     19.49 o 
   1  18   0       59.46       72.68     22.46 o 
   2  18   0       23.41       21.65     22.39 o 
   3  18   0       11.22        2.16     13.74 o 
   4  18   0       18.21       12.71     18.80 o 
   1  19   0        9.30       10.84     22.55 o 
   2  19   0        5.74        0.80     21.81 o 
   3  19   0        0.55       -4.38     17.60 o 
   0  20   0      237.08      274.42     60.96 o 
   1  20   0        6.81       28.77     26.90 o 
   2  20   0       51.52       85.57     34.95 o 
  -9   1   1        4.05       -1.13     15.97 o 
  -8   1   1       35.52       41.06     20.80 o 
  -7   1   1       23.98       18.95     14.49 o 
  -6   1   1      100.00      123.67     17.85 o 
  -5   1   1       10.22       10.01      6.17 o 
  -4   1   1        1.02        2.19      4.53 o 
  -3   1   1      319.92      304.73     21.43 o 
  -2   1   1       77.57       69.72      8.44 o 
  -1   1   1      180.23      154.85      7.42 o 
   0   1   1       73.29       75.69      2.80 o 
   1   1   1      417.38      361.75     11.33 o 
   2   1   1      222.04      206.87      8.85 o 
   3   1   1      527.70      493.22     15.54 o 
   4   1   1      256.84      247.12     12.50 o 
   5   1   1      127.09      120.24     12.48 o 
   6   1   1        8.44        2.75      8.00 o 
   7   1   1        9.05        9.56     12.37 o 
   8   1   1        0.54       -0.22     14.77 o 
   9   1   1        9.38        4.53     18.19 o 
  -9   2   1        4.69        8.54     17.00 o 
  -8   2   1       14.56       15.78     16.43 o 
  -7   2   1        2.39        4.32     12.26 o 
  -6   2   1        1.57       -6.29      6.29 o 
  -5   2   1      440.44      493.70     40.64 o 
  -4   2   1       11.54       12.51      4.94 o 
  -3   2   1      166.92      187.12     14.15 o 
  -2   2   1     1164.32     1086.82     26.13 o 
  -1   2   1     4587.24     4419.79     30.26 o 
   0   2   1     3082.73     2890.39     25.22 o 
   1   2   1      611.98      623.66     10.68 o 
   2   2   1       16.19        9.58      4.06 o 
   3   2   1     1098.28     1011.28     25.20 o 
   4   2   1      120.33      109.34      9.22 o 
   5   2   1      106.67      101.72     12.90 o 
   6   2   1      104.67      107.67     17.97 o 
   7   2   1       10.48        9.50     13.18 o 
   8   2   1       19.73       14.61     16.04 o 
   9   2   1        4.79        6.86     18.71 o 
  -9   3   1        1.34       -4.84     16.71 o 
  -8   3   1        3.05        5.55     15.05 o 
  -7   3   1        0.00       -5.04     10.53 o 
  -6   3   1        0.96        0.95      7.72 o 
  -5   3   1       91.71       77.43     12.18 o 
  -4   3   1        3.21        3.65      4.03 o 
  -3   3   1      177.04      182.13     14.23 o 
  -2   3   1     2040.56     1965.82     29.00 o 
  -1   3   1     1123.40     1081.50     13.77 o 
   0   3   1       73.13       73.05      6.42 o 
   1   3   1       73.80       60.65      5.25 o 
   2   3   1      355.44      373.19     12.31 o 
   3   3   1      181.68      161.38     12.28 o 
   4   3   1      302.62      274.81     16.79 o 
   5   3   1        2.05        2.11      6.14 o 
   6   3   1       96.63      104.22     15.49 o 
   7   3   1       69.70       75.44     22.65 o 
   8   3   1        2.63        7.32     16.22 o 
   9   3   1        1.59        3.65     16.70 o 
  -9   4   1       39.58       41.22     23.06 o 
  -8   4   1       17.02       12.95     15.61 o 
  -7   4   1        1.70       -4.26     10.76 o 
  -6   4   1       48.75       47.59     13.46 o 
  -5   4   1        9.87        7.17      6.74 o 
  -4   4   1       39.73       41.79      8.95 o 
  -3   4   1       26.52       27.05      6.50 o 
  -2   4   1      600.36      516.93     15.85 o 
  -1   4   1     2725.65     2615.74     25.76 o 
   0   4   1     1918.58     1793.44     19.77 o 
   1   4   1      220.00      202.63      8.29 o 
   2   4   1       21.69       19.99      4.34 o 
   3   4   1      299.56      264.67     13.07 o 
   4   4   1        0.10       -2.27      4.80 o 
   5   4   1        4.65       -1.00      5.82 o 
   6   4   1       17.85       17.93      9.49 o 
   7   4   1       69.83      108.79     27.08 o 
   8   4   1       10.22        5.16     12.47 o 
   9   4   1        1.63       19.71     19.76 o 
  -9   5   1        0.21       -6.74     16.23 o 
  -8   5   1        0.33       -6.63     14.11 o 
  -7   5   1        1.44        2.71     11.64 o 
  -6   5   1       81.62       76.80     14.41 o 
  -5   5   1       35.94       35.58      8.66 o 
  -4   5   1        0.29        1.02      4.47 o 
  -3   5   1       23.41       16.49      5.35 o 
  -2   5   1      386.96      364.90     10.74 o 
  -1   5   1      142.47      124.44      6.64 o 
   0   5   1        0.58        0.60      2.46 o 
   1   5   1        9.08        6.32      3.26 o 
   2   5   1        9.64       13.89      3.47 o 
   3   5   1        3.03        5.50      4.40 o 
   4   5   1      451.57      432.24     17.38 o 
   5   5   1        9.70        0.76      6.63 o 
   6   5   1        3.52        5.30      8.32 o 
   7   5   1       89.64      102.98     18.61 o 
   8   5   1       26.85        6.48     11.86 o 
   9   5   1        0.29       10.61     20.54 o 
  -9   6   1        5.99      -17.88     18.03 o 
  -8   6   1        2.78      -10.53     10.53 o 
  -7   6   1        0.26        5.98     11.79 o 
  -6   6   1        6.45        7.22      8.73 o 
  -5   6   1        0.13       -1.47      5.47 o 
  -4   6   1       16.14       11.86      5.89 o 
  -3   6   1        0.21        1.33      4.57 o 
  -2   6   1       44.19       51.35      5.91 o 
  -1   6   1       18.99       14.80      3.68 o 
   0   6   1        4.41        4.78      3.11 o 
   1   6   1      679.29      680.69     13.68 o 
   2   6   1       52.96       44.34      5.62 o 
   3   6   1       25.45       26.03      5.99 o 
   4   6   1      194.74      187.75     12.79 o 
   5   6   1        0.46        0.52      6.82 o 
   6   6   1        1.62        1.50      8.64 o 
   7   6   1       14.65        6.97     10.92 o 
   8   6   1        4.16       -1.13     12.61 o 
   9   6   1        0.01        2.92     18.88 o 
  -8   7   1        4.63       -5.13     12.29 o 
  -7   7   1        0.69       -4.96      9.88 o 
  -6   7   1      107.74      129.12     17.58 o 
  -5   7   1        1.32       -0.02      5.74 o 
  -4   7   1       11.35        9.41      6.47 o 
  -3   7   1      582.47      577.89     18.11 o 
  -2   7   1       55.23       51.88      5.84 o 
  -1   7   1      103.57      100.34      6.94 o 
   0   7   1        8.60        6.84      3.57 o 
   1   7   1     2657.34     2816.66     28.65 o 
   2   7   1       29.90       30.39      5.35 o 
   3   7   1       66.97       58.88      8.24 o 
   4   7   1      706.92      696.62     22.81 o 
   5   7   1       14.47       14.64      8.77 o 
   6   7   1       52.94       62.23     14.24 o 
   7   7   1        8.45        4.71     10.76 o 
   8   7   1        4.31      -12.54     12.81 o 
  -8   8   1       14.28       23.63     18.50 o 
  -7   8   1       10.08       17.43     13.16 o 
  -6   8   1       27.04       30.17     13.14 o 
  -5   8   1       11.66       14.93      7.76 o 
  -4   8   1        0.91        0.16      4.99 o 
  -3   8   1      328.84      344.06     18.02 o 
  -2   8   1       12.99       10.20      4.20 o 
  -1   8   1        0.03        2.27      3.35 o 
   0   8   1       51.19       44.38      6.00 o 
   1   8   1        1.28        2.08      3.66 o 
   2   8   1      407.59      429.73     13.30 o 
   3   8   1      142.18      125.29     10.77 o 
   4   8   1       63.34       48.58     10.83 o 
   5   8   1       11.27        7.87      8.47 o 
   6   8   1       74.00       82.09     16.48 o 
   7   8   1        8.82       19.27     12.88 o 
   8   8   1      126.15       68.06     48.73 o 
  -8   9   1       65.30       93.21     25.81 o 
  -7   9   1        7.50        5.74     11.89 o 
  -6   9   1       57.68       61.58     13.16 o 
  -5   9   1      224.07      236.92     18.26 o 
  -4   9   1      246.16      249.30     14.92 o 
  -3   9   1        5.25        2.46      4.17 o 
  -2   9   1       60.56       53.40      6.97 o 
  -1   9   1       38.15       32.96      6.88 o 
   0   9   1        3.17        1.88      3.65 o 
   1   9   1      356.32      364.41     13.65 o 
   2   9   1      261.26      250.00     11.30 o 
   3   9   1        0.04       -0.10      4.56 o 
   4   9   1       15.68        9.84      7.78 o 
   5   9   1        5.88        3.13      8.02 o 
   6   9   1       20.64       21.33     12.00 o 
   7   9   1       40.91       52.99     17.28 o 
   8   9   1       24.26        9.81     15.30 o 
  -8  10   1        4.32       15.38     15.99 o 
  -7  10   1       68.92       75.76     18.96 o 
  -6  10   1        9.32        7.60     10.83 o 
  -5  10   1      305.73      344.72     25.44 o 
  -4  10   1      155.40      146.18     12.61 o 
  -3  10   1      406.53      427.49     16.20 o 
  -2  10   1      454.30      465.53     15.76 o 
  -1  10   1      153.86      153.17      9.77 o 
   0  10   1      403.92      406.55     14.59 o 
   1  10   1      104.53       98.46      8.94 o 
   2  10   1       42.06       38.65      6.39 o 
   3  10   1     1008.55     1071.37     26.54 o 
   4  10   1        0.05        2.19      8.46 o 
   5  10   1       40.88       34.02     11.85 o 
   6  10   1       79.24       82.50     17.59 o 
   7  10   1        0.75       -9.03     16.09 o 
   8  10   1       45.09       51.58     29.99 o 
  -8  11   1        0.09       -0.52     16.63 o 
  -7  11   1        0.74       -2.55     12.95 o 
  -6  11   1       35.99       35.78     14.75 o 
  -5  11   1        2.46        2.40      9.69 o 
  -4  11   1       53.72       48.39     10.97 o 
  -3  11   1      467.56      481.51     25.30 o 
  -2  11   1       34.48       43.46      8.81 o 
  -1  11   1        0.79       -1.74      3.98 o 
   0  11   1      370.06      368.01     15.93 o 
   1  11   1     1416.79     1502.13     28.77 o 
   2  11   1      723.35      700.94     20.78 o 
   3  11   1       64.58       69.33      9.94 o 
   4  11   1      164.74      151.34     15.53 o 
   5  11   1       21.34       15.45     11.01 o 
   6  11   1        7.36        8.03     12.37 o 
   7  11   1        0.06        2.30     13.76 o 
   8  11   1        7.67        0.87     19.82 o 
  -7  12   1        6.76       10.09     14.48 o 
  -6  12   1       35.76       37.16     15.45 o 
  -5  12   1        0.05       -5.45      9.39 o 
  -4  12   1       24.92       20.68     12.63 o 
  -3  12   1       43.82       33.20     10.89 o 
  -2  12   1      216.25      170.55     14.32 o 
  -1  12   1       91.48      112.28     12.54 o 
   0  12   1        9.56        4.05      5.86 o 
   1  12   1      428.91      424.95     17.15 o 
   2  12   1      103.31      119.76     11.40 o 
   3  12   1        2.34       -4.64      7.55 o 
   4  12   1       44.41       46.78     13.27 o 
   5  12   1        2.23        0.93     10.23 o 
   6  12   1        4.36        6.53     13.10 o 
   7  12   1       23.04       15.60     17.04 o 
  -7  13   1        1.98       -7.96     13.08 o 
  -6  13   1       55.07       39.16     18.98 o 
  -5  13   1       36.13       40.87     16.99 o 
  -4  13   1       67.65       72.58     18.50 o 
  -3  13   1      784.99      811.62     34.64 o 
  -2  13   1       64.86       75.66     12.03 o 
  -1  13   1        0.09       -0.40      6.27 o 
   0  13   1     1060.22     1012.26     30.39 o 
   1  13   1      903.05      907.47     33.92 o 
   2  13   1      133.62      125.81     13.99 o 
   3  13   1       26.13       13.29     11.24 o 
   4  13   1        0.06       -5.91      9.08 o 
   5  13   1       12.06       19.67     12.70 o 
   6  13   1        5.58        2.56      9.43 o 
   7  13   1        7.81        3.48     16.47 o 
  -7  14   1        0.83       -1.12     17.59 o 
  -6  14   1        0.13       -2.23     14.00 o 
  -5  14   1       35.91       21.67     18.05 o 
  -4  14   1       50.54       41.76     16.25 o 
  -3  14   1       21.49       23.93     11.14 o 
  -2  14   1      636.44      631.75     27.02 o 
  -1  14   1        0.80        2.57      8.67 o 
   0  14   1       88.88       59.09     13.54 o 
   1  14   1      226.43      239.37     20.44 o 
   2  14   1        0.29       -0.52      9.84 o 
   3  14   1        3.63       15.04     16.77 o 
   4  14   1      168.00      180.69     27.54 o 
   5  14   1       21.94        5.11     12.56 o 
   6  14   1       21.61       21.64     14.65 o 
  -6  15   1       22.86       15.05     16.77 o 
  -5  15   1        0.00       -7.53      8.41 o 
  -4  15   1       49.99       76.50     20.63 o 
  -3  15   1      143.47      183.12     34.91 o 
  -2  15   1       50.38       64.97     17.78 o 
  -1  15   1        8.42        7.48      9.75 o 
   0  15   1      202.55      220.03     21.34 o 
   1  15   1       29.26       54.49     13.53 o 
   2  15   1        2.66        3.90     13.73 o 
   3  15   1        1.93       -7.97     14.21 o 
   4  15   1      111.36       74.66     26.95 o 
   5  15   1        1.20       -1.29     13.25 o 
   6  15   1       23.88       17.46     26.25 o 
  -6  16   1       29.85       21.70     21.16 o 
  -5  16   1        2.32        7.03     16.00 o 
  -4  16   1        2.35        1.33     15.35 o 
  -3  16   1       98.56      112.67     30.68 o 
  -2  16   1        4.23        9.17     13.39 o 
  -1  16   1       72.84       89.81     17.16 o 
   0  16   1       21.07       28.89     12.81 o 
   1  16   1      191.68      213.86     22.47 o 
   2  16   1       93.18      135.79     30.89 o 
   3  16   1        4.59       16.77     19.28 o 
   4  16   1       15.75        9.84     11.06 o 
   5  16   1       29.59       -1.49     16.33 o 
   6  16   1        9.47        7.06     18.87 o 
  -5  17   1       11.69       -3.63     17.63 o 
  -4  17   1       12.91       -0.12     14.00 o 
  -3  17   1        8.24       10.74     19.78 o 
  -2  17   1       97.19      106.64     30.16 o 
  -1  17   1        2.84       13.96     13.01 o 
   0  17   1       52.97       71.97     17.39 o 
   1  17   1        8.80        7.81     14.70 o 
   2  17   1       13.72       21.79     21.26 o 
   3  17   1       17.53        4.05     13.68 o 
   4  17   1       13.09        0.03     15.48 o 
   5  17   1        0.90        1.01     17.55 o 
  -4  18   1       17.50        3.99     17.67 o 
  -3  18   1        9.06       10.62     14.60 o 
  -2  18   1        4.52       -4.07     19.04 o 
  -1  18   1       60.18       52.71     20.85 o 
   0  18   1       46.23       59.72     17.83 o 
   1  18   1        0.11       -1.37     18.64 o 
   2  18   1        0.31        2.48     15.94 o 
   3  18   1       15.52        8.49     15.63 o 
   4  18   1        2.21       15.08     19.76 o 
  -4  19   1        2.97        1.92     18.89 o 
  -3  19   1       24.19       21.96     26.40 o 
  -2  19   1        2.07       -1.21     20.97 o 
  -1  19   1        0.05        0.77     17.59 o 
   0  19   1       46.94       54.80     18.91 o 
   1  19   1        5.07       16.03     21.78 o 
   2  19   1        9.73       17.58     24.15 o 
   3  19   1       15.11       -1.34     18.75 o 
  -2  20   1      172.59      230.72     47.37 o 
  -1  20   1       42.74       66.03     31.12 o 
   0  20   1       78.27       91.94     47.08 o 
   1  20   1      108.61      139.00     38.49 o 
   2  20   1        4.26        2.05     25.00 o 
  -9   0   2       76.17       58.55     36.21 o 
  -8   0   2       44.56       87.72     35.81 o 
  -7   0   2       32.68       19.31     21.33 o 
  -6   0   2      600.06      687.41     48.79 o 
  -5   0   2      284.63      284.68     38.23 o 
  -4   0   2     8005.11     8617.82    171.01 o 
  -3   0   2       58.53       50.10     16.30 o 
  -2   0   2    98506.89    90576.37    438.79 o 
  -1   0   2     2529.91     2656.27     52.51 o 
   0   0   2     4014.73     3743.00     58.65 o 
   1   0   2     5951.20     5948.64     45.08 o 
   2   0   2     8855.84     8954.31    169.22 o 
   3   0   2       79.50       67.30      9.38 o 
   4   0   2     2007.65     2121.63     43.12 o 
   5   0   2      399.93      441.76     45.77 o 
   6   0   2        2.92       -5.83     13.48 o 
   7   0   2        2.09       -2.41     16.90 o 
   8   0   2        4.36       12.47     23.94 o 
   9   0   2        5.21       10.66     27.16 o 
  -9   1   2        7.64        5.65     17.63 o 
  -8   1   2       29.70       11.02     15.00 o 
  -7   1   2       42.93       29.40     16.78 o 
  -6   1   2       11.68        9.64      8.00 o 
  -5   1   2      477.98      528.52     45.07 o 
  -4   1   2     2094.97     2208.47     94.76 o 
  -3   1   2        7.26        3.86      6.16 o 
  -2   1   2    52829.20    51425.79   1870.23 o 
  -1   1   2     7239.59     7187.43     49.38 o 
   0   1   2     2340.74     2171.22     24.74 o 
   1   1   2        2.00        4.60      2.52 o 
   2   1   2      228.66      213.24      7.64 o 
   3   1   2       30.96       25.88      4.68 o 
   4   1   2      351.51      351.71     14.69 o 
   5   1   2     1431.83     1529.74     32.21 o 
   6   1   2       36.56       28.61     14.45 o 
   7   1   2       59.65       42.47     18.99 o 
   8   1   2        0.22       -1.41     14.27 o 
   9   1   2        2.11        4.20     17.98 o 
  -9   2   2       60.93       77.65     27.38 o 
  -8   2   2        0.68       -1.44     12.87 o 
  -7   2   2       39.05       42.23     17.96 o 
  -6   2   2      217.48      205.20     21.06 o 
  -5   2   2      309.82      297.46     27.92 o 
  -4   2   2     4684.11     4781.17     90.03 o 
  -3   2   2     2377.80     2515.39     46.30 o 
  -2   2   2       62.32       76.63      7.59 o 
  -1   2   2     2920.79     2880.12     24.13 o 
   0   2   2      541.16      532.91     10.08 o 
   1   2   2       10.06       10.77      4.20 o 
   2   2   2     2187.52     2112.31     32.28 o 
   3   2   2      111.46       99.97      8.31 o 
   4   2   2       61.15       55.48      7.85 o 
   5   2   2        1.34        1.99      5.96 o 
   6   2   2        2.30        5.17      7.32 o 
   7   2   2       10.79        6.29     13.51 o 
   8   2   2        5.26       -8.09     13.98 o 
   9   2   2        1.21        4.77     18.58 o 
  -9   3   2        0.44        6.31     16.44 o 
  -8   3   2       14.55       18.99     18.63 o 
  -7   3   2       55.48       63.37     16.99 o 
  -6   3   2       11.32       14.85      9.60 o 
  -5   3   2       10.37       10.93      7.85 o 
  -4   3   2       12.63        9.89      6.80 o 
  -3   3   2      131.73      122.63     12.45 o 
  -2   3   2      234.98      209.12      9.69 o 
  -1   3   2       35.31       34.74      3.68 o 
   0   3   2    10208.98     9957.12     57.06 o 
   1   3   2     1402.36     1326.94     17.09 o 
   2   3   2       35.22       33.36      4.72 o 
   3   3   2       13.84       12.60      5.65 o 
   4   3   2     1390.65     1359.31     35.18 o 
   5   3   2      656.95      672.18     27.84 o 
   6   3   2      152.65      177.60     19.69 o 
   7   3   2       99.26      107.78     26.73 o 
   8   3   2       79.35       20.83     29.78 o 
   9   3   2        2.47        8.49     21.43 o 
  -9   4   2        2.21       18.22     20.20 o 
  -8   4   2        0.95       -1.13     14.86 o 
  -7   4   2        3.74       -2.53      9.71 o 
  -6   4   2       17.20       20.50     10.91 o 
  -5   4   2      261.74      308.67     20.17 o 
  -4   4   2       19.86       11.35      7.29 o 
  -3   4   2     1149.30     1057.30     29.68 o 
  -2   4   2     3398.33     3341.32     35.89 o 
  -1   4   2        1.02       -1.16      3.28 o 
   0   4   2     1020.42      951.63     14.82 o 
   1   4   2      136.38      135.34      7.10 o 
   2   4   2      765.87      781.10     15.41 o 
   3   4   2      815.04      830.83     19.14 o 
   4   4   2      962.76      944.42     30.47 o 
   5   4   2        0.90        3.08      6.36 o 
   6   4   2       34.53       44.11     12.19 o 
   7   4   2        0.45        7.72     12.35 o 
   8   4   2        2.62        2.07     11.28 o 
   9   4   2       23.15       12.84     21.10 o 
  -9   5   2        5.96       25.55     30.18 o 
  -8   5   2       10.75        5.59     14.61 o 
  -7   5   2       11.71       13.65     12.68 o 
  -6   5   2       43.57       45.45     14.07 o 
  -5   5   2      607.04      648.12     24.57 o 
  -4   5   2        9.77       13.22      6.23 o 
  -3   5   2      124.77      105.20      9.47 o 
  -2   5   2      500.29      473.99     14.40 o 
  -1   5   2       41.64       40.49      6.41 o 
   0   5   2      394.18      391.05     13.98 o 
   1   5   2        2.86        1.20      3.04 o 
   2   5   2     2322.09     2497.64     30.27 o 
   3   5   2      309.30      282.55     12.12 o 
   4   5   2      197.47      221.67     13.45 o 
   5   5   2        2.32        0.69      6.50 o 
   6   5   2      176.17      186.64     19.53 o 
   7   5   2      115.22      125.38     19.89 o 
   8   5   2       70.17       28.53     53.42 o 
   9   5   2      112.86       74.26    101.30 o 
  -9   6   2        0.43       -6.73     16.03 o 
  -8   6   2        3.34       -2.82     22.33 o 
  -7   6   2       13.86        5.30     11.90 o 
  -6   6   2      156.26      159.07     15.74 o 
  -5   6   2       59.08       55.16     11.09 o 
  -4   6   2       72.84       67.19      9.67 o 
  -3   6   2        6.07       10.02      4.98 o 
  -2   6   2      147.92      157.18      8.98 o 
  -1   6   2       37.30       36.06      6.79 o 
   0   6   2     1210.26     1298.68     23.32 o 
   1   6   2     2140.58     2246.49     29.68 o 
   2   6   2      436.31      429.03     14.43 o 
   3   6   2        8.36       10.83      4.59 o 
   4   6   2        1.16        1.12      5.97 o 
   5   6   2       14.54       19.67      9.05 o 
   6   6   2       38.18       37.77     12.35 o 
   7   6   2      108.34      118.70     20.80 o 
   8   6   2        0.13       -2.82     13.31 o 
  -9   7   2        4.52       -2.63     20.41 o 
  -8   7   2       12.28       12.20     13.09 o 
  -7   7   2        0.14        0.57      9.94 o 
  -6   7   2      102.66       98.84     14.84 o 
  -5   7   2      276.50      303.24     17.10 o 
  -4   7   2      124.47      111.42     10.99 o 
  -3   7   2      107.67       95.10      9.67 o 
  -2   7   2      518.58      531.16     15.12 o 
  -1   7   2      716.92      773.18     23.03 o 
   0   7   2      157.13      193.65      9.35 o 
   1   7   2     3616.36     3915.71     44.87 o 
   2   7   2     2129.64     2340.97     34.12 o 
   3   7   2      522.25      562.39     18.27 o 
   4   7   2       44.54       36.98      9.95 o 
   5   7   2        8.17        4.21      7.67 o 
   6   7   2        7.63        5.93      9.18 o 
   7   7   2       52.26       59.71     16.97 o 
   8   7   2      329.61      225.06    116.34 o 
  -8   8   2        6.71        9.62     14.75 o 
  -7   8   2        5.76        5.64      9.17 o 
  -6   8   2       85.09       85.46     14.19 o 
  -5   8   2      107.37      122.36     12.81 o 
  -4   8   2      109.38      101.55     11.01 o 
  -3   8   2       16.16       19.79      6.18 o 
  -2   8   2      684.29      720.19     17.70 o 
  -1   8   2      788.67      864.32     28.70 o 
   0   8   2      102.56      118.14      8.33 o 
   1   8   2     1340.05     1525.40     24.62 o 
   2   8   2       10.81        7.11      4.18 o 
   3   8   2       29.30       24.14      5.16 o 
   4   8   2       36.82       35.08     10.14 o 
   5   8   2       30.83       25.00     10.56 o 
   6   8   2        0.01       -5.41      8.79 o 
   7   8   2       47.05       54.37     16.90 o 
   8   8   2       10.91       -5.29     15.14 o 
  -8   9   2       29.71       23.04     18.79 o 
  -7   9   2      162.38      182.50     25.14 o 
  -6   9   2       88.43       90.04     17.16 o 
  -5   9   2      163.85      173.15     14.75 o 
  -4   9   2        0.04       -2.73      5.04 o 
  -3   9   2        1.93        0.88      4.41 o 
  -2   9   2      256.40      259.46     11.63 o 
  -1   9   2     1180.57     1179.97     30.80 o 
   0   9   2      802.80      836.89     20.69 o 
   1   9   2      564.00      585.20     15.32 o 
   2   9   2     1309.11     1423.90     28.93 o 
   3   9   2      144.34      146.76     12.07 o 
   4   9   2        6.53        8.12      8.01 o 
   5   9   2        0.07       -4.33      8.61 o 
   6   9   2       12.87       11.06     11.43 o 
   7   9   2        0.47        1.76     13.12 o 
   8   9   2       94.99       65.09     27.67 o 
  -8  10   2        2.30        9.75     18.18 o 
  -7  10   2        2.15       10.38     12.85 o 
  -6  10   2       31.13       27.07     13.01 o 
  -5  10   2       27.63       34.16     11.98 o 
  -4  10   2      178.91      164.53     15.35 o 
  -3  10   2       38.53       39.79      8.47 o 
  -2  10   2       47.45       48.65      6.70 o 
  -1  10   2       24.21       19.06      6.45 o 
   0  10   2      371.71      358.53     13.43 o 
   1  10   2      166.08      150.86     10.36 o 
   2  10   2      804.40      818.56     19.87 o 
   3  10   2       28.52       30.10      9.14 o 
   4  10   2        0.99        3.52      8.01 o 
   5  10   2        3.31       -2.14      8.89 o 
   6  10   2        0.89        4.67     11.34 o 
   7  10   2        0.92       -2.76     16.46 o 
   8  10   2        0.22       -1.74     21.74 o 
  -8  11   2      110.12      156.06     27.73 o 
  -7  11   2      140.84      168.02     26.24 o 
  -6  11   2       35.27       43.00     15.41 o 
  -5  11   2      727.69      826.10     38.64 o 
  -4  11   2        4.21        7.44      8.31 o 
  -3  11   2        0.80        3.78      7.35 o 
  -2  11   2       85.23       83.65     11.52 o 
  -1  11   2       43.63       42.05      8.83 o 
   0  11   2       17.23       17.02      5.41 o 
   1  11   2      175.24      140.24     10.87 o 
   2  11   2        1.46       -2.79      4.53 o 
   3  11   2        8.32        9.24      6.91 o 
   4  11   2        1.12        6.95     10.05 o 
   5  11   2        0.96        8.17     10.55 o 
   6  11   2        9.83       24.90     16.77 o 
   7  11   2        3.03        2.80     16.71 o 
  -7  12   2       33.62       31.21     17.34 o 
  -6  12   2        2.16        7.31     12.41 o 
  -5  12   2       71.52       75.45     19.94 o 
  -4  12   2       63.44       66.10     14.17 o 
  -3  12   2      371.58      372.64     23.85 o 
  -2  12   2      240.16      214.07     15.99 o 
  -1  12   2        9.00        8.87      6.58 o 
   0  12   2       56.30       50.13      9.75 o 
   1  12   2     1191.95     1209.64     27.62 o 
   2  12   2      398.69      392.90     17.40 o 
   3  12   2      164.28      167.02     15.55 o 
   4  12   2      585.38      612.04     32.48 o 
   5  12   2       25.99       17.80     12.39 o 
   6  12   2        1.16       -2.57     12.12 o 
   7  12   2       35.46       45.57     19.96 o 
  -7  13   2       62.35       52.42     28.76 o 
  -6  13   2        0.01       -2.49     11.15 o 
  -5  13   2        6.21        5.69     13.80 o 
  -4  13   2       90.26      127.44     23.02 o 
  -3  13   2      177.08      170.59     19.25 o 
  -2  13   2      437.91      448.47     22.84 o 
  -1  13   2     4231.28     4464.94     64.48 o 
   0  13   2       13.03       17.53      7.77 o 
   1  13   2     2655.22     2890.74     50.43 o 
   2  13   2      482.77      456.43     39.69 o 
   3  13   2      128.60      133.75     18.13 o 
   4  13   2      437.66      441.29     28.64 o 
   5  13   2       61.65       62.89     17.09 o 
   6  13   2       53.70       40.46     18.00 o 
   7  13   2       11.16        8.30     16.68 o 
  -7  14   2        0.05        9.29     17.37 o 
  -6  14   2       36.20       25.61     18.67 o 
  -5  14   2      157.72       43.42     57.23 o 
  -4  14   2       49.66       57.20     18.26 o 
  -3  14   2      555.58      642.63     33.07 o 
  -2  14   2      605.24      627.79     27.30 o 
  -1  14   2      231.48      253.66     18.82 o 
   0  14   2      278.24      264.33     21.42 o 
   1  14   2      309.46      294.91     22.46 o 
   2  14   2      103.59      100.12     31.39 o 
   3  14   2      246.15      262.98     36.25 o 
   4  14   2        2.35        1.77     15.86 o 
   5  14   2        0.08        0.19     10.89 o 
   6  14   2       15.97       22.55     15.02 o 
  -6  15   2        0.01       -9.36     12.40 o 
  -5  15   2       13.71       -2.05      8.28 o 
  -4  15   2       54.78       34.12     16.06 o 
  -3  15   2       14.97       28.24     12.46 o 
  -2  15   2       73.73       79.65     18.91 o 
  -1  15   2       75.15       70.43     15.53 o 
   0  15   2        0.31       -0.60      9.35 o 
   1  15   2       27.07       20.07     11.30 o 
   2  15   2      244.39      274.79     35.63 o 
   3  15   2       25.03       36.72     20.70 o 
   4  15   2       43.72       15.92     17.53 o 
   5  15   2        7.50       -3.42     15.25 o 
   6  15   2        0.66        2.14     18.85 o 
  -6  16   2       48.21       15.24     16.25 o 
  -5  16   2        1.17       -5.09     14.23 o 
  -4  16   2        4.03        2.45     15.60 o 
  -3  16   2       11.40        1.40     16.17 o 
  -2  16   2        2.49        9.26     13.55 o 
  -1  16   2       39.26       59.15     15.46 o 
   0  16   2       17.94       10.80     11.30 o 
   1  16   2      186.01      193.66     25.24 o 
   2  16   2        5.15       17.71     17.83 o 
   3  16   2      269.37      296.15     56.13 o 
   4  16   2       56.71       14.55     22.03 o 
   5  16   2        0.00       -3.11     16.29 o 
  -5  17   2        5.86      -10.28     18.37 o 
  -4  17   2       20.89       11.51     16.45 o 
  -3  17   2       33.03       44.61     24.80 o 
  -2  17   2        6.43       17.20     15.62 o 
  -1  17   2        4.36        0.38     12.13 o 
   0  17   2        0.24        4.84     12.46 o 
   1  17   2       63.63      127.50     31.34 o 
   2  17   2       33.27       30.13     21.25 o 
   3  17   2        9.88        6.12     11.60 o 
   4  17   2       19.27        4.33     16.21 o 
   5  17   2       38.26       26.96     23.74 o 
  -4  18   2       16.38       -3.51     16.18 o 
  -3  18   2       16.41       11.38     22.22 o 
  -2  18   2        0.05       -0.95     15.32 o 
  -1  18   2       18.15       30.30     18.60 o 
   0  18   2        9.99        4.59     13.72 o 
   1  18   2       37.26       34.79     23.66 o 
   2  18   2       14.36        7.69     12.37 o 
   3  18   2        1.00        1.77     15.81 o 
   4  18   2       26.00       12.99     38.02 o 
  -4  19   2        6.74        3.22     20.72 o 
  -3  19   2       12.03       -0.17     25.26 o 
  -2  19   2       39.13       43.95     25.94 o 
  -1  19   2      100.48      133.19     28.65 o 
   0  19   2        0.35       14.66     22.78 o 
   1  19   2        8.22        3.75     22.11 o 
   2  19   2       39.38       14.58     27.86 o 
   3  19   2       29.74       12.66     24.95 o 
  -2  20   2       97.50      153.20     40.66 o 
  -1  20   2        0.86       -5.45     17.41 o 
   0  20   2       16.45       25.46     27.81 o 
   1  20   2        8.37        2.05     25.34 o 
   2  20   2        0.13       -7.76     24.74 o 
  -9   1   3        0.16      -14.94     15.06 o 
  -8   1   3        0.98       -0.20     12.66 o 
  -7   1   3       47.99       60.98     20.26 o 
  -6   1   3       12.20       -1.05      9.24 o 
  -5   1   3       87.00       92.35     19.10 o 
  -4   1   3       39.12       33.90     11.99 o 
  -3   1   3      347.08      352.48     31.99 o 
  -2   1   3       27.81       21.04      5.13 o 
  -1   1   3       21.10       25.50      6.75 o 
   0   1   3      268.36      236.08     13.42 o 
   1   1   3     3024.91     2903.11     33.56 o 
   2   1   3       54.17       46.41      5.39 o 
   3   1   3        0.03        0.62      3.31 o 
   4   1   3      196.26      197.62     12.15 o 
   5   1   3       41.75       52.52      9.00 o 
   6   1   3       37.68       57.41     18.30 o 
   7   1   3       61.08       59.69     20.97 o 
   8   1   3        2.64       -0.20     13.87 o 
   9   1   3        0.21        1.45     19.39 o 
  -9   2   3        2.54        6.78     17.73 o 
  -8   2   3        6.98       18.99     16.05 o 
  -7   2   3       10.48       13.88     13.07 o 
  -6   2   3        2.93        1.63      9.60 o 
  -5   2   3       12.42       12.13     10.20 o 
  -4   2   3        3.39        4.99      7.97 o 
  -3   2   3      195.33      194.67     14.83 o 
  -2   2   3      950.36      895.58     20.22 o 
  -1   2   3      372.17      367.83     13.60 o 
   0   2   3        5.46       -1.52      3.49 o 
   1   2   3       12.90        8.66      2.62 o 
   2   2   3       39.91       34.24      6.45 o 
   3   2   3      918.06      903.80     25.73 o 
   4   2   3       10.55        9.36      5.85 o 
   5   2   3      210.66      224.20     17.05 o 
   6   2   3        0.98        1.14      7.22 o 
   7   2   3        0.96        3.39     14.49 o 
   8   2   3       17.87       18.20     17.84 o 
   9   2   3       49.35       41.97     25.58 o 
  -9   3   3        0.23        2.01     24.95 o 
  -8   3   3       10.15        8.59     16.41 o 
  -7   3   3       69.71       76.49     17.72 o 
  -6   3   3       48.19       46.79     15.63 o 
  -5   3   3       92.99       93.83     18.98 o 
  -4   3   3     1276.30     1356.00     64.98 o 
  -3   3   3     1539.28     1583.08     37.99 o 
  -2   3   3     1347.24     1314.64     31.01 o 
  -1   3   3       79.12       73.08      6.38 o 
   0   3   3      420.82      407.52     12.40 o 
   1   3   3     1243.01     1182.32     23.60 o 
   2   3   3      571.08      560.55     18.98 o 
   3   3   3      129.13       99.46     10.81 o 
   4   3   3      351.15      356.34     19.37 o 
   5   3   3      166.94      190.68     16.78 o 
   6   3   3        8.24        9.13      8.61 o 
   7   3   3        2.23       -4.00     10.83 o 
   8   3   3        0.82        1.74     13.34 o 
   9   3   3        0.27        1.44     18.21 o 
  -9   4   3        2.49       -8.64     11.33 o 
  -8   4   3        6.07        2.82     22.33 o 
  -7   4   3       15.33       19.01     11.80 o 
  -6   4   3        0.09        1.30      7.64 o 
  -5   4   3       38.08       16.30     14.69 o 
  -4   4   3      130.78      127.10     12.67 o 
  -3   4   3       45.19       44.10      7.29 o 
  -2   4   3      150.99      143.62     12.30 o 
  -1   4   3      299.32      275.46      8.67 o 
   0   4   3      174.47      179.05      7.80 o 
   1   4   3        1.38        2.30      2.80 o 
   2   4   3     1015.43      933.60     25.06 o 
   3   4   3       14.52       15.28      6.23 o 
   4   4   3        1.11        2.43      4.48 o 
   5   4   3       13.86       13.04      8.10 o 
   6   4   3       36.64       26.94     11.15 o 
   7   4   3        0.01        7.58     12.52 o 
   8   4   3       13.27       -0.36     14.41 o 
   9   4   3       60.75       23.76     37.42 o 
  -9   5   3        3.71       -2.55     12.17 o 
  -8   5   3       10.32        0.35     11.49 o 
  -7   5   3        0.00        4.60      9.85 o 
  -6   5   3        7.69       10.93      8.76 o 
  -5   5   3       34.99       52.27     10.02 o 
  -4   5   3       10.56        7.57      5.20 o 
  -3   5   3       16.05       10.94      4.74 o 
  -2   5   3        6.42       13.81      6.49 o 
  -1   5   3      345.16      313.06     14.04 o 
   0   5   3       69.86       55.40      5.76 o 
   1   5   3      895.92      922.40     18.23 o 
   2   5   3       50.57       46.60      8.25 o 
   3   5   3      163.05      145.45     13.13 o 
   4   5   3       35.82       45.21      9.78 o 
   5   5   3      362.98      364.45     23.32 o 
   6   5   3       19.60        6.53      9.40 o 
   7   5   3       13.80       21.63     14.66 o 
   8   5   3       11.37       10.33     17.40 o 
  -9   6   3        0.71        3.18     14.17 o 
  -8   6   3       12.30        1.45     12.35 o 
  -7   6   3        2.84       -3.35      9.64 o 
  -6   6   3       14.01       14.65      8.26 o 
  -5   6   3        0.71        1.29      5.60 o 
  -4   6   3      223.67      242.93     14.95 o 
  -3   6   3      141.93      141.04     10.81 o 
  -2   6   3       81.80       71.09      9.25 o 
  -1   6   3     2499.15     2566.55     39.66 o 
   0   6   3      608.83      696.45     15.43 o 
   1   6   3       53.47       57.34      6.71 o 
   2   6   3     3143.39     3382.12     36.44 o 
   3   6   3        2.29        2.00      5.17 o 
   4   6   3        0.15       -3.15      5.69 o 
   5   6   3       32.82       46.46     12.07 o 
   6   6   3        4.16        0.55      8.54 o 
   7   6   3        0.52        4.08     11.66 o 
   8   6   3       26.14        5.94     17.34 o 
  -9   7   3        5.59       -1.00     20.20 o 
  -8   7   3        7.87        4.96     14.60 o 
  -7   7   3        4.44        7.10     10.63 o 
  -6   7   3        0.46       -0.09      6.76 o 
  -5   7   3        6.44       -1.47      5.90 o 
  -4   7   3        1.95       -0.82      4.91 o 
  -3   7   3      140.57      128.80     11.72 o 
  -2   7   3      180.37      165.02      7.44 o 
  -1   7   3      445.87      464.72     18.61 o 
   0   7   3      369.76      446.64     10.96 o 
   1   7   3       30.51       16.85      4.88 o 
   2   7   3      551.59      554.39     16.94 o 
   3   7   3      170.45      152.11      9.83 o 
   4   7   3       85.69       72.94     12.63 o 
   5   7   3       10.29       12.96      9.16 o 
   6   7   3      140.37      157.53     19.97 o 
   7   7   3       29.25       32.58     15.13 o 
   8   7   3        1.46        1.29     15.72 o 
  -8   8   3        0.05       -6.38     13.31 o 
  -7   8   3       11.72       16.12     13.76 o 
  -6   8   3       30.15       27.38      9.54 o 
  -5   8   3      119.63      114.51     13.03 o 
  -4   8   3       21.80       19.53      6.99 o 
  -3   8   3        0.62        1.48      5.12 o 
  -2   8   3       53.79       52.30      9.21 o 
  -1   8   3      702.75      704.22     23.81 o 
   0   8   3      925.28     1045.59     20.20 o 
   1   8   3       10.65       10.45      4.91 o 
   2   8   3       37.64       31.02      6.48 o 
   3   8   3        3.32        0.66      4.70 o 
   4   8   3        0.40       -1.08      6.46 o 
   5   8   3       96.63       90.53     16.00 o 
   6   8   3      516.01      593.08     33.81 o 
   7   8   3       53.85       74.65     18.52 o 
   8   8   3       15.42       19.81     16.77 o 
  -8   9   3       21.33       47.88     20.83 o 
  -7   9   3       97.25      145.48     23.04 o 
  -6   9   3       62.43       67.32     15.37 o 
  -5   9   3       31.83       27.49      9.66 o 
  -4   9   3        7.05       11.51      7.75 o 
  -3   9   3       82.70       68.09      9.90 o 
  -2   9   3       15.02       13.64      6.75 o 
  -1   9   3      267.08      252.16     16.13 o 
   0   9   3       52.95       60.16      7.28 o 
   1   9   3      636.17      651.01     17.84 o 
   2   9   3        9.30        7.41      5.22 o 
   3   9   3        2.42        0.49      6.24 o 
   4   9   3      110.12      127.40     16.27 o 
   5   9   3       65.32       55.40     13.75 o 
   6   9   3       35.92       36.16     14.45 o 
   7   9   3        7.92        4.64     14.04 o 
   8   9   3        2.57      -14.70     18.08 o 
  -8  10   3        1.51        2.76     16.72 o 
  -7  10   3        8.14       13.30     13.43 o 
  -6  10   3       13.61        9.65     11.82 o 
  -5  10   3      133.18      148.06     16.95 o 
  -4  10   3        0.96        0.25      7.24 o 
  -3  10   3       34.39       24.25     10.54 o 
  -2  10   3       71.51       69.85     11.28 o 
  -1  10   3      191.92      180.45     14.73 o 
   0  10   3       55.60       57.28      7.65 o 
   1  10   3      489.61      532.39     16.76 o 
   2  10   3       14.32       14.50      6.30 o 
   3  10   3       35.94       28.40      9.47 o 
   4  10   3      327.05      327.42     23.27 o 
   5  10   3       36.21       41.74     13.32 o 
   6  10   3      177.03      187.34     24.56 o 
   7  10   3       17.11       21.76     15.94 o 
   8  10   3       41.94       32.39     49.89 o 
  -8  11   3        0.08       -6.71     18.78 o 
  -7  11   3       13.53       14.46     14.90 o 
  -6  11   3       15.75       10.35     12.00 o 
  -5  11   3        5.11        8.44     12.58 o 
  -4  11   3       85.71       97.29     15.80 o 
  -3  11   3        7.29        5.92      6.43 o 
  -2  11   3      597.71      623.51     26.58 o 
  -1  11   3      432.47      440.22     25.87 o 
   0  11   3      652.09      637.94     25.96 o 
   1  11   3      328.91      300.03     14.49 o 
   2  11   3       34.34       32.72      6.74 o 
   3  11   3       38.23       37.92     10.70 o 
   4  11   3       30.47       29.91     11.34 o 
   5  11   3       17.39       22.65     12.20 o 
   6  11   3       39.61       33.40     15.37 o 
   7  11   3       79.68       82.55     26.26 o 
  -7  12   3        5.10       -0.51     14.92 o 
  -6  12   3        0.04       -0.48     12.99 o 
  -5  12   3      220.15      269.35     29.39 o 
  -4  12   3      193.07      226.79     21.49 o 
  -3  12   3       44.32       41.15     11.32 o 
  -2  12   3        7.37        2.86      6.69 o 
  -1  12   3     1504.20     1517.14     37.53 o 
   0  12   3        5.92        7.26      6.91 o 
   1  12   3        9.73       14.38      6.76 o 
   2  12   3       30.80       33.63      8.01 o 
   3  12   3       11.09        8.43      7.80 o 
   4  12   3       12.68        5.42     10.62 o 
   5  12   3       62.00       75.05     20.96 o 
   6  12   3       67.70       34.20     27.36 o 
   7  12   3       12.36       17.35     23.20 o 
  -7  13   3        4.07        8.71     14.70 o 
  -6  13   3        1.46       -1.35     10.96 o 
  -5  13   3       88.84      113.36     24.14 o 
  -4  13   3      207.05      210.74     21.73 o 
  -3  13   3        0.08        3.37      8.98 o 
  -2  13   3      562.59      510.23     24.15 o 
  -1  13   3       37.91       21.09      9.05 o 
   0  13   3       26.11       24.46      8.57 o 
   1  13   3        5.29        2.18      6.54 o 
   2  13   3      372.89      354.68     29.44 o 
   3  13   3       53.20       31.15     17.69 o 
   4  13   3       30.54       34.81     13.16 o 
   5  13   3        1.09       11.92     12.80 o 
   6  13   3       23.47       16.48     13.90 o 
   7  13   3       10.62        7.07     18.54 o 
  -7  14   3       31.46       24.43     19.42 o 
  -6  14   3       12.02       -1.84     12.98 o 
  -5  14   3      137.16       30.82     37.66 o 
  -4  14   3      222.52      257.80     29.33 o 
  -3  14   3        0.32       -0.74      8.93 o 
  -2  14   3      237.21      265.02     19.82 o 
  -1  14   3      529.63      552.40     25.77 o 
   0  14   3      117.71       99.26     14.19 o 
   1  14   3        0.05        3.42      8.13 o 
   2  14   3      387.01      378.16     48.99 o 
   3  14   3        1.41       -3.22     13.80 o 
   4  14   3       52.94       82.70     27.46 o 
   5  14   3        3.75        1.65     10.36 o 
   6  14   3        1.76       -3.11     17.64 o 
  -6  15   3       34.20       18.45     14.94 o 
  -5  15   3       47.95        4.63     12.66 o 
  -4  15   3        5.78       -0.80     13.70 o 
  -3  15   3       14.70       28.04     12.47 o 
  -2  15   3       59.01       47.83     14.02 o 
  -1  15   3       62.00       55.65     14.44 o 
   0  15   3        8.04        5.28      9.44 o 
   1  15   3        4.30       18.22     12.39 o 
   2  15   3       43.03       22.52     17.35 o 
   3  15   3       68.24       51.57     22.98 o 
   4  15   3       23.11       12.33     17.45 o 
   5  15   3       25.16       14.38     18.49 o 
   6  15   3        7.91        3.98     20.38 o 
  -6  16   3        5.99       -3.83     14.37 o 
  -5  16   3        1.95        7.19     14.70 o 
  -4  16   3       39.69       26.36     20.30 o 
  -3  16   3        0.01       -0.19     13.51 o 
  -2  16   3       72.10       91.43     21.78 o 
  -1  16   3       30.62       54.38     15.64 o 
   0  16   3       85.95       91.62     17.83 o 
   1  16   3       37.56       28.79     18.76 o 
   2  16   3       33.63       33.29     20.72 o 
   3  16   3        3.66       -2.77     16.50 o 
   4  16   3        2.52       -5.36     13.68 o 
   5  16   3       24.03       23.62     41.14 o 
  -5  17   3        5.00        3.88     18.43 o 
  -4  17   3       53.37        9.07     36.01 o 
  -3  17   3        0.12       -7.91     19.31 o 
  -2  17   3        1.87        3.46     15.12 o 
  -1  17   3       31.62       36.56     15.02 o 
   0  17   3        6.82       25.66     13.89 o 
   1  17   3        0.86        2.73     17.76 o 
   2  17   3       30.91       13.19     22.53 o 
   3  17   3        2.97        6.21     12.43 o 
   4  17   3        0.35        7.94     17.29 o 
   5  17   3        8.32       15.05     24.24 o 
  -4  18   3        0.40       -8.81     16.18 o 
  -3  18   3       47.01       49.31     26.61 o 
  -2  18   3       92.35      114.70     26.36 o 
  -1  18   3        0.38        4.76     16.44 o 
   0  18   3        4.75        4.05     15.88 o 
   1  18   3       39.06       48.87     22.55 o 
   2  18   3        0.20        6.16     15.18 o 
   3  18   3        1.91       15.19     16.57 o 
   4  18   3        3.62      -10.94     16.89 o 
  -3  19   3        0.91       -2.20     22.99 o 
  -2  19   3       10.41       17.36     18.54 o 
  -1  19   3        1.79        0.60     18.22 o 
   0  19   3       31.02       21.04     23.39 o 
   1  19   3        3.90       -0.64     22.26 o 
   2  19   3        3.34        1.46     18.38 o 
   3  19   3       48.08       18.83     55.63 o 
  -2  20   3        7.10       12.47     28.09 o 
  -1  20   3       70.45       85.01     33.59 o 
   0  20   3        8.64       15.03     26.83 o 
   1  20   3        3.96        9.54     27.31 o 
   2  20   3       41.30       32.01     22.53 o 
  -8   0   4      155.97      211.65     46.47 o 
  -7   0   4        2.96       -7.04     17.10 o 
  -6   0   4      162.00      203.00     37.42 o 
  -5   0   4      170.91      219.09     35.81 o 
  -4   0   4      312.76      310.16     25.36 o 
  -3   0   4     5756.35     6083.28     90.19 o 
  -2   0   4     4654.57     4494.91     95.16 o 
  -1   0   4      840.42      836.53     37.62 o 
   0   0   4    14741.99    13787.81    171.91 o 
   1   0   4     1491.07     1521.55     33.82 o 
   2   0   4       16.79        3.63      4.53 o 
   3   0   4     6084.81     6663.05    121.22 o 
   4   0   4      719.40      752.44     27.62 o 
   5   0   4       53.23       61.00     12.01 o 
   6   0   4       32.98       36.82     23.74 o 
   7   0   4       16.66       15.29     20.12 o 
   8   0   4       37.67       52.31     33.80 o 
   9   0   4       89.43       96.97     44.66 o 
  -9   1   4       10.45       -2.30     11.31 o 
  -8   1   4       36.93       57.14     29.37 o 
  -7   1   4       32.89       39.38     18.16 o 
  -6   1   4      516.34      572.07     40.79 o 
  -5   1   4      135.68      131.78     27.96 o 
  -4   1   4    14146.32    15594.10    171.30 o 
  -3   1   4     1839.81     1794.88     34.82 o 
  -2   1   4      209.55      204.54     19.52 o 
  -1   1   4      110.51       93.29     10.92 o 
   0   1   4     1423.62     1420.97     27.78 o 
   1   1   4      459.25      461.22     12.33 o 
   2   1   4     2142.39     2342.35     28.81 o 
   3   1   4      435.05      448.53     15.95 o 
   4   1   4        0.13        1.82      4.07 o 
   5   1   4       95.70       89.07     11.26 o 
   6   1   4        1.20       -8.35      9.39 o 
   7   1   4        0.00       -9.13     10.11 o 
   8   1   4       13.75       21.60     17.90 o 
   9   1   4        3.42       -4.09     18.35 o 
  -9   2   4       23.49        6.48     12.21 o 
  -8   2   4      163.93      185.23     34.32 o 
  -7   2   4      128.03      149.88     37.02 o 
  -6   2   4     1216.19     1511.51     89.73 o 
  -5   2   4      189.63      167.41     18.47 o 
  -4   2   4      888.30      954.88     34.85 o 
  -3   2   4        6.44        6.79      4.85 o 
  -2   2   4     3070.30     3038.71     54.45 o 
  -1   2   4      240.97      224.70     14.27 o 
   0   2   4     1423.86     1334.40     27.14 o 
   1   2   4      640.00      621.32     13.78 o 
   2   2   4      351.81      339.48     10.54 o 
   3   2   4     2575.94     2629.53     35.97 o 
   4   2   4      271.95      250.02     20.50 o 
   5   2   4      227.37      237.59     18.05 o 
   6   2   4      132.85      151.27     17.34 o 
   7   2   4        2.64        0.33     14.60 o 
   8   2   4        6.78        2.59     15.22 o 
  -9   3   4       26.56       11.44     13.65 o 
  -8   3   4       51.23       37.98     17.88 o 
  -7   3   4       14.24        9.99      9.90 o 
  -6   3   4      366.58      468.15     31.41 o 
  -5   3   4       18.89       13.59      8.76 o 
  -4   3   4      245.94      237.39     18.58 o 
  -3   3   4       63.96       62.33      8.84 o 
  -2   3   4       29.14       34.12      7.14 o 
  -1   3   4      507.50      486.03     16.61 o 
   0   3   4     1380.46     1350.99     24.92 o 
   1   3   4      490.05      453.74     16.38 o 
   2   3   4     1282.04     1225.78     28.88 o 
   3   3   4      990.63     1001.67     29.12 o 
   4   3   4       41.68       38.78      9.11 o 
   5   3   4      306.59      333.16     21.28 o 
   6   3   4       20.97       25.79     10.39 o 
   7   3   4        2.15        6.40     15.71 o 
   8   3   4        2.51       -1.81     13.24 o 
  -9   4   4        2.85       -5.42     11.50 o 
  -8   4   4       11.32       -1.80     12.18 o 
  -7   4   4       14.09       12.45     11.04 o 
  -6   4   4       64.28       62.35     14.96 o 
  -5   4   4      107.45      103.37     15.98 o 
  -4   4   4      162.84      135.23     15.21 o 
  -3   4   4      183.74      173.33     11.92 o 
  -2   4   4      466.11      443.14     18.56 o 
  -1   4   4      285.99      239.47     10.48 o 
   0   4   4     1161.17     1190.48     26.25 o 
   1   4   4       83.11       92.01      9.20 o 
   2   4   4     3458.34     3567.19     50.32 o 
   3   4   4       74.26       73.38     10.36 o 
   4   4   4        0.00       -2.45      5.46 o 
   5   4   4        8.56        8.35      7.91 o 
   6   4   4       12.75       13.77     10.15 o 
   7   4   4      267.95      294.21     39.14 o 
   8   4   4        0.51       14.78     16.72 o 
  -9   5   4       10.69        1.82     13.50 o 
  -8   5   4       19.31       -1.50      9.18 o 
  -7   5   4      156.89      160.65     20.71 o 
  -6   5   4       10.35        7.54      8.71 o 
  -5   5   4       13.23        8.21      7.08 o 
  -4   5   4       64.70       58.99      9.36 o 
  -3   5   4       81.13       82.50      8.71 o 
  -2   5   4      876.78      946.82     22.55 o 
  -1   5   4       53.45       41.98      5.35 o 
   0   5   4     5595.75     5920.41     46.43 o 
   1   5   4      867.25      834.97     23.14 o 
   2   5   4     1358.94     1422.69     33.27 o 
   3   5   4       16.01       19.82      7.07 o 
   4   5   4      189.17      193.69     16.44 o 
   5   5   4      223.00      230.35     19.67 o 
   6   5   4      130.53      140.46     18.78 o 
   7   5   4       35.04       15.59     14.26 o 
   8   5   4        9.23       -2.18     15.50 o 
  -9   6   4        0.00        6.89     14.82 o 
  -8   6   4        5.70        2.03      7.25 o 
  -7   6   4       44.63       42.50     12.92 o 
  -6   6   4        4.07        7.65      8.41 o 
  -5   6   4       63.99       67.65     12.14 o 
  -4   6   4      230.05      221.15     14.60 o 
  -3   6   4       81.34       90.16      9.16 o 
  -2   6   4        5.02        2.62      4.06 o 
  -1   6   4       17.70       15.67      5.83 o 
   0   6   4     3127.26     3525.00     47.36 o 
   1   6   4       77.53       77.84      7.82 o 
   2   6   4      380.83      396.05     19.08 o 
   3   6   4      108.58       94.80     12.26 o 
   4   6   4       78.20       73.93     13.00 o 
   5   6   4        0.06        2.40      7.81 o 
   6   6   4      434.38      469.70     29.37 o 
   7   6   4      274.22      314.50     35.75 o 
   8   6   4       25.36       -0.94     22.53 o 
  -9   7   4        3.49       -5.58     19.23 o 
  -8   7   4       37.75       23.83     16.71 o 
  -7   7   4      139.91      139.13     20.58 o 
  -6   7   4        0.44        5.01      8.26 o 
  -5   7   4       84.11       99.18     12.74 o 
  -4   7   4      182.44      172.68     14.92 o 
  -3   7   4      766.46      801.68     20.30 o 
  -2   7   4       20.50       13.29      6.28 o 
  -1   7   4     5136.94     5568.02     64.20 o 
   0   7   4     2617.93     2958.93     34.11 o 
   1   7   4      319.53      361.19     14.12 o 
   2   7   4       39.00       44.83      6.78 o 
   3   7   4      106.89       98.07     13.46 o 
   4   7   4      163.89      158.67     16.56 o 
   5   7   4      180.21      177.12     19.25 o 
   6   7   4      388.12      454.50     29.95 o 
   7   7   4        5.24        2.56     12.70 o 
   8   7   4       45.52       14.73     28.97 o 
  -8   8   4        0.05       10.31     15.86 o 
  -7   8   4        0.25       -4.54     12.43 o 
  -6   8   4      139.90      141.52     18.03 o 
  -5   8   4        7.27        9.30      7.31 o 
  -4   8   4      111.00      116.86     13.55 o 
  -3   8   4      302.52      289.67     21.66 o 
  -2   8   4       21.65       22.28      7.24 o 
  -1   8   4       37.65       40.21      8.67 o 
   0   8   4      484.66      521.65     12.65 o 
   1   8   4      128.45      144.69     10.44 o 
   2   8   4       92.52       88.42      9.01 o 
   3   8   4       92.89      104.90     13.63 o 
   4   8   4       56.75       53.06     12.42 o 
   5   8   4        0.01        1.87      8.82 o 
   6   8   4      467.48      499.53     32.28 o 
   7   8   4      108.95      120.62     22.41 o 
   8   8   4       28.06       11.27     20.35 o 
  -8   9   4        0.22        2.70     16.19 o 
  -7   9   4       46.67       53.22     19.86 o 
  -6   9   4       11.37        9.16      9.25 o 
  -5   9   4       38.73       42.26     14.02 o 
  -4   9   4       17.46        9.43      9.55 o 
  -3   9   4      137.78      141.10     16.92 o 
  -2   9   4        0.01        1.98      5.20 o 
  -1   9   4       27.58       17.36      7.00 o 
   0   9   4       12.00       13.44      4.50 o 
   1   9   4        7.16        4.12      4.61 o 
   2   9   4        0.01        3.01      5.09 o 
   3   9   4       13.72        9.90      7.23 o 
   4   9   4       10.16       12.25      8.93 o 
   5   9   4        0.47       -2.91      8.36 o 
   6   9   4       31.44       24.63     13.70 o 
   7   9   4        5.13       -4.25     13.86 o 
   8   9   4        3.08       12.77     21.43 o 
  -8  10   4        7.84        1.20     15.66 o 
  -7  10   4       33.79       66.78     21.95 o 
  -6  10   4       16.18       19.90     15.02 o 
  -5  10   4        9.94       15.28     10.61 o 
  -4  10   4       32.12       20.30     11.28 o 
  -3  10   4       89.80       75.30     15.25 o 
  -2  10   4      729.99      735.89     28.06 o 
  -1  10   4        0.94        4.70      5.99 o 
   0  10   4     1361.81     1389.24     36.74 o 
   1  10   4      296.23      293.18     13.48 o 
   2  10   4       11.07        9.46      6.90 o 
   3  10   4        8.57       11.68      8.02 o 
   4  10   4        8.41        6.34      8.91 o 
   5  10   4        2.77        1.93      9.92 o 
   6  10   4       14.52       11.71     13.17 o 
   7  10   4       22.81       21.68     16.43 o 
  -8  11   4        5.90       21.19     28.67 o 
  -7  11   4       47.57       56.60     21.55 o 
  -6  11   4        1.97        5.17     12.74 o 
  -5  11   4        1.35        2.59      9.74 o 
  -4  11   4      133.48      136.71     19.83 o 
  -3  11   4       53.27       45.56     13.51 o 
  -2  11   4       86.71       77.59     13.03 o 
  -1  11   4      195.51      176.00     15.67 o 
   0  11   4       25.96       15.29      7.61 o 
   1  11   4      153.35      138.81     10.62 o 
   2  11   4       96.00       68.05     14.87 o 
   3  11   4        5.11        6.75      8.12 o 
   4  11   4        0.40       -0.31      9.03 o 
   5  11   4      118.55      114.03     19.57 o 
   6  11   4       28.09       25.56     15.47 o 
   7  11   4       18.49       40.49     22.10 o 
  -7  12   4       18.88       10.29     13.30 o 
  -6  12   4        7.67        3.79     15.19 o 
  -5  12   4       14.85       22.14     12.51 o 
  -4  12   4       87.64       87.48     16.27 o 
  -3  12   4      231.81      272.08     20.43 o 
  -2  12   4      384.62      395.96     23.63 o 
  -1  12   4       73.87       46.62     11.21 o 
   0  12   4       95.37       73.67     12.69 o 
   1  12   4        3.99        5.31      7.44 o 
   2  12   4       10.29       16.85      8.95 o 
   3  12   4        9.61        1.28      9.27 o 
   4  12   4      210.78      209.99     20.99 o 
   5  12   4       48.41       53.59     15.85 o 
   6  12   4      268.09       97.84    104.45 o 
   7  12   4       42.32       31.87     24.55 o 
  -7  13   4       67.91       47.10     32.62 o 
  -6  13   4       75.40        8.42     13.27 o 
  -5  13   4      542.52      656.87     73.43 o 
  -4  13   4      382.94      404.33     27.98 o 
  -3  13   4     1086.64     1155.63     42.90 o 
  -2  13   4        2.96        4.71      8.00 o 
  -1  13   4      925.59     1002.00     37.25 o 
   0  13   4      405.24      374.82     21.00 o 
   1  13   4       17.44       19.84      8.38 o 
   2  13   4      530.73      481.22     32.01 o 
   3  13   4      108.05      116.50     20.66 o 
   4  13   4        0.02       -4.25     16.19 o 
   5  13   4       35.35       21.92     31.08 o 
   6  13   4        5.11       -1.11     15.16 o 
  -7  14   4        3.64        5.37     16.84 o 
  -6  14   4        1.28       -2.34     12.52 o 
  -5  14   4        1.92       -4.37     12.87 o 
  -4  14   4       87.61       89.17     18.11 o 
  -3  14   4     1895.92     2186.85     60.03 o 
  -2  14   4      204.30      199.70     17.81 o 
  -1  14   4     1453.53     1484.37     41.34 o 
   0  14   4      661.86      672.10     28.06 o 
   1  14   4       82.28       67.19     14.01 o 
   2  14   4      210.19      188.80     32.07 o 
   3  14   4      151.11      100.23     28.01 o 
   4  14   4       22.82       14.49     19.33 o 
   5  14   4       23.56        3.30     15.08 o 
   6  14   4        0.06       -5.60     17.44 o 
  -6  15   4       35.00        6.08     15.52 o 
  -5  15   4        3.47        8.39     10.26 o 
  -4  15   4      199.41      206.17     25.25 o 
  -3  15   4       34.25       51.97     15.28 o 
  -2  15   4       63.41       67.05     13.83 o 
  -1  15   4        9.41        1.47      8.27 o 
   0  15   4       24.18       13.13     10.71 o 
   1  15   4        9.85        0.24     11.36 o 
   2  15   4       37.36       36.15     20.54 o 
   3  15   4        4.78        1.27     16.07 o 
   4  15   4        0.82       -9.21     10.29 o 
   5  15   4        2.74       -7.10     15.90 o 
   6  15   4        6.54        4.36     19.74 o 
  -6  16   4       21.68       -3.27     14.47 o 
  -5  16   4        7.84       11.82     15.20 o 
  -4  16   4        1.05        3.33     13.80 o 
  -3  16   4        1.61        3.44     12.21 o 
  -2  16   4        0.14       -5.04     12.99 o 
  -1  16   4       87.03       74.18     17.31 o 
   0  16   4       10.97       22.30     15.09 o 
   1  16   4      260.27      268.44     37.43 o 
   2  16   4       39.38       52.69     22.77 o 
   3  16   4        0.99       -2.22     12.26 o 
   4  16   4        1.75        1.45     18.45 o 
   5  16   4       56.48       55.14     72.43 o 
  -5  17   4        7.62      -10.00     17.83 o 
  -4  17   4        3.13      -11.22     17.10 o 
  -3  17   4        0.09       -2.20     15.25 o 
  -2  17   4        1.94       -4.76     14.85 o 
  -1  17   4       78.92      110.93     20.57 o 
   0  17   4       19.63        9.56     15.51 o 
   1  17   4        0.04        6.72     17.03 o 
   2  17   4        0.11       -0.90     10.89 o 
   3  17   4      206.41       60.05    100.29 o 
   4  17   4       16.59       12.16     21.43 o 
  -4  18   4       10.77       18.93     27.10 o 
  -3  18   4        1.88        5.21     20.98 o 
  -2  18   4        2.79        3.52     16.95 o 
  -1  18   4       58.15       58.70     18.48 o 
   0  18   4        3.60        5.32     15.95 o 
   1  18   4       11.85       -4.85     11.13 o 
   2  18   4       12.92       23.67     18.43 o 
   3  18   4        0.05        2.75     18.07 o 
   4  18   4        0.04      -10.94     17.63 o 
  -3  19   4       74.63      140.59     40.11 o 
  -2  19   4        0.95       16.39     18.45 o 
  -1  19   4       24.30       42.62     25.83 o 
   0  19   4       72.12       81.84     31.57 o 
   1  19   4        1.03        3.46     17.70 o 
   2  19   4       47.94       12.40     29.27 o 
   3  19   4        3.13        6.06     19.99 o 
  -2  20   4        1.12        2.88     26.70 o 
  -1  20   4        0.01       20.46     27.67 o 
   0  20   4       27.41       88.83     34.35 o 
   1  20   4       35.81       65.00     34.26 o 
  -9   1   5        9.93       -2.58     10.58 o 
  -8   1   5        1.65       -2.74     11.61 o 
  -7   1   5        5.23        1.18      9.24 o 
  -6   1   5       11.71        9.28      9.09 o 
  -5   1   5       82.55       91.64     13.10 o 
  -4   1   5       93.16       92.57     12.07 o 
  -3   1   5       35.01       30.32     10.37 o 
  -2   1   5       39.41       33.76      9.23 o 
  -1   1   5      542.39      483.12     18.65 o 
   0   1   5       16.51       16.75      5.76 o 
   1   1   5      502.64      542.16     17.92 o 
   2   1   5      348.68      326.16     12.53 o 
   3   1   5      562.62      519.52     16.66 o 
   4   1   5        8.26       11.60      5.64 o 
   5   1   5      108.35       99.11     13.88 o 
   6   1   5        5.99        2.81     12.26 o 
   7   1   5        9.31       24.86     18.21 o 
   8   1   5       14.54        4.59     16.55 o 
  -9   2   5        6.74        1.39     10.93 o 
  -8   2   5        0.15        1.88     12.78 o 
  -7   2   5       33.07       36.72     18.56 o 
  -6   2   5       33.41       30.05     10.49 o 
  -5   2   5       41.45       36.53      9.62 o 
  -4   2   5        5.83        3.30      5.36 o 
  -3   2   5        1.30       -2.58      6.33 o 
  -2   2   5       52.07       53.49     11.21 o 
  -1   2   5     1637.77     1530.07     32.23 o 
   0   2   5       99.93       96.01      9.74 o 
   1   2   5      210.68      182.70      9.45 o 
   2   2   5      700.84      744.03     16.86 o 
   3   2   5      224.57      236.40     11.30 o 
   4   2   5      106.60      115.78     13.10 o 
   5   2   5       25.79       24.84      9.37 o 
   6   2   5       52.34       57.54     21.05 o 
   7   2   5       99.81      106.78     28.50 o 
   8   2   5       14.55       14.13     17.82 o 
  -9   3   5        6.19        4.36     10.96 o 
  -8   3   5       18.19       12.01     14.02 o 
  -7   3   5        0.91        4.56     13.78 o 
  -6   3   5      103.13      111.95     24.93 o 
  -5   3   5      268.69      291.73     19.90 o 
  -4   3   5      298.05      297.93     17.66 o 
  -3   3   5      104.48       91.84     15.59 o 
  -2   3   5       86.37       80.16     10.32 o 
  -1   3   5       21.19       18.08      6.11 o 
   0   3   5        8.27        4.88      4.27 o 
   1   3   5      803.79      749.02     16.96 o 
   2   3   5      318.23      299.60     16.15 o 
   3   3   5        0.22        3.47      5.48 o 
   4   3   5        7.21        6.41      6.75 o 
   5   3   5        4.41        0.75      7.21 o 
   6   3   5       38.35       36.41     12.43 o 
   7   3   5      124.53      114.88     40.44 o 
   8   3   5        5.85       -3.48     14.89 o 
  -9   4   5        7.92        1.80     10.68 o 
  -8   4   5        3.71        5.47     16.35 o 
  -7   4   5        6.19        9.05     11.70 o 
  -6   4   5      106.93      135.22     27.41 o 
  -5   4   5        8.32        3.19      6.40 o 
  -4   4   5        7.65        9.79      5.93 o 
  -3   4   5        4.42        1.69      5.74 o 
  -2   4   5       35.92       32.15      7.44 o 
  -1   4   5      351.23      313.64     15.23 o 
   0   4   5      841.08      798.18     21.78 o 
   1   4   5       79.51       76.16      9.50 o 
   2   4   5      141.74      128.19     11.59 o 
   3   4   5      551.07      508.79     22.78 o 
   4   4   5       95.26       85.57     13.20 o 
   5   4   5        2.68       -3.25      7.23 o 
   6   4   5        0.05       -4.64      8.79 o 
   7   4   5       18.41       17.41     18.61 o 
   8   4   5        1.56        6.34     16.38 o 
  -9   5   5        7.16       -2.78     14.79 o 
  -8   5   5       17.81       -2.33      8.42 o 
  -7   5   5       35.41       41.75     14.13 o 
  -6   5   5       68.26       67.76     13.90 o 
  -5   5   5        6.52        3.18      5.86 o 
  -4   5   5       43.46       48.48      9.28 o 
  -3   5   5      603.06      655.39     36.97 o 
  -2   5   5      396.09      421.44     18.76 o 
  -1   5   5      468.29      425.46     15.24 o 
   0   5   5     1463.52     1450.43     29.06 o 
   1   5   5      227.79      208.80     13.50 o 
   2   5   5       57.67       57.85      9.79 o 
   3   5   5        0.61        1.84      5.36 o 
   4   5   5        8.72        5.62      6.64 o 
   5   5   5      181.48      190.47     18.75 o 
   6   5   5      115.48      136.98     19.47 o 
   7   5   5      316.17      423.70     64.78 o 
   8   5   5       33.08        7.00     31.39 o 
  -9   6   5        0.07        0.81     12.13 o 
  -8   6   5        0.24       -3.41      7.77 o 
  -7   6   5        0.00       -2.90      9.74 o 
  -6   6   5       38.57       32.88     13.88 o 
  -5   6   5       85.08       68.69     10.95 o 
  -4   6   5       46.29       35.76      8.56 o 
  -3   6   5      449.77      477.65     20.07 o 
  -2   6   5      275.27      312.44     13.84 o 
  -1   6   5      260.32      263.87     10.69 o 
   0   6   5     2204.79     2315.73     32.19 o 
   1   6   5        2.50        4.34      5.06 o 
   2   6   5       20.06       23.49      7.24 o 
   3   6   5      493.65      495.59     23.63 o 
   4   6   5      300.10      278.75     20.62 o 
   5   6   5        0.06        7.49      8.92 o 
   6   6   5        0.00       -0.83      9.82 o 
   7   6   5       20.82       22.63     20.25 o 
   8   6   5        3.99        7.18     20.02 o 
  -9   7   5        5.89       16.23     15.05 o 
  -8   7   5        1.34        2.64     14.56 o 
  -7   7   5        0.94       -0.08     10.40 o 
  -6   7   5        8.78        8.52     11.32 o 
  -5   7   5        0.14       -5.81      5.81 o 
  -4   7   5       24.29       28.13      7.33 o 
  -3   7   5      345.78      347.28     17.26 o 
  -2   7   5       92.07       98.08     13.87 o 
  -1   7   5      119.69      129.23     12.08 o 
   0   7   5      438.02      442.42     15.03 o 
   1   7   5      246.69      242.37     12.23 o 
   2   7   5        3.64        6.74      6.25 o 
   3   7   5       58.61       53.46     11.21 o 
   4   7   5      952.72      947.11     35.97 o 
   5   7   5      183.69      178.07     19.26 o 
   6   7   5        3.06        1.28     11.34 o 
   7   7   5       17.01       12.39     13.69 o 
   8   7   5        0.83       10.41     20.66 o 
  -8   8   5        8.98        7.88     15.58 o 
  -7   8   5       21.43       26.07     15.82 o 
  -6   8   5        0.08        5.68     13.52 o 
  -5   8   5        0.97        1.14      8.82 o 
  -4   8   5        1.35        2.06      7.85 o 
  -3   8   5      319.85      314.04     23.29 o 
  -2   8   5      150.92      143.27     13.73 o 
  -1   8   5       35.80       28.79      7.89 o 
   0   8   5      486.11      457.83     15.48 o 
   1   8   5      153.61      130.88     10.23 o 
   2   8   5      305.47      340.85     19.88 o 
   3   8   5      230.63      247.74     18.88 o 
   4   8   5      112.36      102.24     15.86 o 
   5   8   5        2.46        6.68      9.87 o 
   6   8   5        0.12        1.29     11.97 o 
   7   8   5        0.66       -5.42     13.27 o 
   8   8   5       22.07       34.10     29.53 o 
  -8   9   5        2.08        4.39     15.16 o 
  -7   9   5       27.25       34.15     23.01 o 
  -6   9   5        8.97        4.90     18.91 o 
  -5   9   5       26.60       28.47     13.46 o 
  -4   9   5        0.64        1.91      8.28 o 
  -3   9   5        0.64       -0.28      6.90 o 
  -2   9   5       60.29       64.34     11.06 o 
  -1   9   5      576.25      590.02     24.57 o 
   0   9   5        7.86       15.33      7.05 o 
   1   9   5       83.20       66.97      8.85 o 
   2   9   5      345.47      353.44     20.69 o 
   3   9   5      191.87      157.58     16.56 o 
   4   9   5     1074.23     1156.03     41.49 o 
   5   9   5       13.52       17.56     11.24 o 
   6   9   5       95.95       90.28     19.51 o 
   7   9   5        4.99       -2.59     14.82 o 
  -8  10   5        3.42       -5.46     22.55 o 
  -7  10   5        7.85       17.94     21.75 o 
  -6  10   5       20.71       27.52     13.00 o 
  -5  10   5        0.19        1.02     10.17 o 
  -4  10   5      207.07      235.09     23.37 o 
  -3  10   5      232.80      209.61     21.27 o 
  -2  10   5       12.85       11.81      7.45 o 
  -1  10   5       10.89        7.74      6.61 o 
   0  10   5       32.72       23.90      8.46 o 
   1  10   5      161.12      181.60     12.83 o 
   2  10   5      322.98      318.37     20.57 o 
   3  10   5       94.72       98.34     15.23 o 
   4  10   5      100.92       90.95     16.09 o 
   5  10   5      146.28      150.66     21.12 o 
   6  10   5      281.05      324.24     29.81 o 
   7  10   5        1.49        0.48     16.01 o 
  -8  11   5        7.76        9.87     26.35 o 
  -7  11   5       20.70       19.62     19.99 o 
  -6  11   5        0.07        6.10     13.37 o 
  -5  11   5       13.51       16.64     12.91 o 
  -4  11   5       42.33       44.69     14.78 o 
  -3  11   5       31.81       33.52     12.61 o 
  -2  11   5       44.91       60.27     12.22 o 
  -1  11   5      197.10      173.48     16.32 o 
   0  11   5       95.37       90.72     13.36 o 
   1  11   5        1.29        0.20      6.28 o 
   2  11   5        0.24        1.07      8.28 o 
   3  11   5        7.55        0.24      7.61 o 
   4  11   5      174.63      168.49     20.53 o 
   5  11   5       91.27       85.26     18.59 o 
   6  11   5       49.47       60.54     19.26 o 
   7  11   5        3.39       -0.77     16.21 o 
  -7  12   5       60.46       21.84     51.10 o 
  -6  12   5       27.75        5.43     14.56 o 
  -5  12   5       22.98       13.66     12.16 o 
  -4  12   5        2.02        9.37     11.32 o 
  -3  12   5      679.28      736.74     39.05 o 
  -2  12   5      154.54      155.66     17.34 o 
  -1  12   5       25.03       22.48      9.69 o 
   0  12   5      327.64      283.45     20.10 o 
   1  12   5       39.46       30.86     12.35 o 
   2  12   5        1.76       -0.80      9.03 o 
   3  12   5        7.59        9.87     11.17 o 
   4  12   5       14.85        9.59     12.45 o 
   5  12   5       15.33        3.00     12.96 o 
   6  12   5       21.07       14.02     13.94 o 
   7  12   5       13.26        1.13     27.15 o 
  -7  13   5        6.07       12.89     18.39 o 
  -6  13   5      198.95       42.59     60.35 o 
  -5  13   5        0.00       -2.36     11.50 o 
  -4  13   5        1.50        1.74      9.89 o 
  -3  13   5      193.57      219.95     24.85 o 
  -2  13   5      334.93      339.06     23.73 o 
  -1  13   5        3.70       10.11      8.88 o 
   0  13   5      566.02      513.56     27.10 o 
   1  13   5        4.99        9.14      9.88 o 
   2  13   5       16.70        7.59     10.56 o 
   3  13   5       32.62       23.16     13.26 o 
   4  13   5      146.68      154.38     25.12 o 
   5  13   5       12.06        9.63     13.76 o 
   6  13   5        0.01       16.93     18.93 o 
  -7  14   5       50.15       12.14     30.18 o 
  -6  14   5        0.00        4.08     13.33 o 
  -5  14   5        0.20       -3.78     10.92 o 
  -4  14   5      303.93      316.64     27.39 o 
  -3  14   5      109.03      107.37     18.62 o 
  -2  14   5       34.81       27.06     11.82 o 
  -1  14   5        0.66        1.69      8.62 o 
   0  14   5       74.42       47.00     12.90 o 
   1  14   5       62.74       46.92     12.62 o 
   2  14   5       24.44       19.86     13.19 o 
   3  14   5       10.82       -9.11     12.83 o 
   4  14   5        1.55      -10.87     14.85 o 
   5  14   5        1.10       -5.40     15.99 o 
   6  14   5        0.00        5.34     19.62 o 
  -6  15   5       27.59       10.98     14.86 o 
  -5  15   5        1.01       -3.23     10.62 o 
  -4  15   5       11.61       14.23     13.60 o 
  -3  15   5      147.40      139.67     21.51 o 
  -2  15   5        1.60       -0.44      8.82 o 
  -1  15   5       12.17       22.66     10.31 o 
   0  15   5       32.76       45.38     13.59 o 
   1  15   5       62.36       47.86     17.25 o 
   2  15   5        2.59       -3.34     16.10 o 
   3  15   5        0.68       -5.97     17.00 o 
   4  15   5        0.86       -3.00     13.55 o 
   5  15   5        1.55       -0.33     17.11 o 
  -6  16   5       26.74       13.03     16.06 o 
  -5  16   5        4.51        6.68     15.56 o 
  -4  16   5       37.27       27.43     14.71 o 
  -3  16   5        8.28        2.85     13.25 o 
  -2  16   5        8.95       10.50     12.49 o 
  -1  16   5       12.30       15.52     12.70 o 
   0  16   5       95.32       85.83     21.33 o 
   1  16   5       12.77       12.78     17.92 o 
   2  16   5       13.01        4.77     18.19 o 
   3  16   5       85.30       17.21     42.55 o 
   4  16   5        9.42        9.12     19.65 o 
   5  16   5       11.09        5.36     19.25 o 
  -5  17   5       22.47        9.76     18.41 o 
  -4  17   5       12.91       32.19     26.18 o 
  -3  17   5        6.76        5.35     17.27 o 
  -2  17   5       21.38       40.03     19.20 o 
  -1  17   5       40.48       52.16     16.91 o 
   0  17   5        4.56        3.22     14.87 o 
   1  17   5        0.16        0.66     17.42 o 
   2  17   5       19.36        0.77     11.60 o 
   3  17   5        8.50        4.44     15.81 o 
   4  17   5        0.00       -0.09     19.14 o 
  -4  18   5       37.54       62.86     32.55 o 
  -3  18   5        0.23        5.66     18.83 o 
  -2  18   5        2.66       -8.24     16.51 o 
  -1  18   5        6.29        4.96     16.73 o 
   0  18   5       18.18        5.49     12.06 o 
   1  18   5        6.46        7.40     13.98 o 
   2  18   5       24.05       12.72     19.31 o 
   3  18   5       29.01       25.14     28.27 o 
  -3  19   5        4.27        8.32     28.31 o 
  -2  19   5       16.49       11.38     19.67 o 
  -1  19   5       12.70       14.89     24.26 o 
   0  19   5       11.24       15.66     24.71 o 
   1  19   5      109.99       43.29     94.16 o 
   2  19   5        7.56        6.73     27.36 o 
  -1  20   5       24.69       17.35     28.24 o 
   0  20   5      157.99      207.27     46.53 o 
  -9   0   6        1.22        7.79     23.58 o 
  -8   0   6       57.90       54.10     24.54 o 
  -7   0   6      166.82      206.29     31.79 o 
  -6   0   6     2898.01     3377.77     98.37 o 
  -5   0   6     2188.93     2416.90     74.96 o 
  -4   0   6      781.91      797.70     57.34 o 
  -3   0   6       11.06        5.03     10.26 o 
  -2   0   6       10.65       29.37     14.08 o 
  -1   0   6       45.81       42.05     15.09 o 
   0   0   6     4821.20     5180.53    135.90 o 
   1   0   6     3741.86     3987.49     71.12 o 
   2   0   6     1480.22     1580.93     45.47 o 
   3   0   6       51.13       47.99     11.63 o 
   4   0   6       40.88       35.14     15.19 o 
   5   0   6        2.09        2.62     15.49 o 
   6   0   6       72.87      103.81     37.62 o 
   7   0   6      327.60      365.76     59.95 o 
   8   0   6       24.62       24.54     28.97 o 
  -9   1   6        0.12        1.22     16.05 o 
  -8   1   6       12.43       10.64     12.76 o 
  -7   1   6        8.03        2.87      9.97 o 
  -6   1   6      427.61      506.20     28.77 o 
  -5   1   6        7.81       12.69      7.25 o 
  -4   1   6      197.00      194.69     22.05 o 
  -3   1   6        1.86        1.02      7.01 o 
  -2   1   6     2185.58     2223.33     53.77 o 
  -1   1   6     1784.69     1789.63     38.03 o 
   0   1   6     1212.68     1182.16     30.08 o 
   1   1   6     3108.71     3360.28     42.81 o 
   2   1   6       93.88      102.16      9.56 o 
   3   1   6       63.95       62.64      8.11 o 
   4   1   6       33.28       34.74      7.64 o 
   5   1   6        3.59       -0.59      8.18 o 
   6   1   6      113.66      111.05     26.57 o 
   7   1   6       69.63       37.72     46.57 o 
   8   1   6        8.37        2.89     17.56 o 
  -9   2   6       15.45       19.02     11.56 o 
  -8   2   6      110.87      116.96     25.16 o 
  -7   2   6        0.28       -0.33      9.50 o 
  -6   2   6      611.02      638.20     31.37 o 
  -5   2   6      313.29      276.16     19.44 o 
  -4   2   6      412.81      440.58     24.20 o 
  -3   2   6       34.13       25.69     10.28 o 
  -2   2   6        9.88        3.51      5.65 o 
  -1   2   6       45.00       40.50      8.44 o 
   0   2   6     1433.22     1376.53     33.68 o 
   1   2   6     6122.75     6659.52     60.14 o 
   2   2   6      868.56      840.18     19.67 o 
   3   2   6     1145.35     1219.11     24.47 o 
   4   2   6       61.42       39.50      9.84 o 
   5   2   6       28.63       22.87      9.60 o 
   6   2   6       43.13       14.26     15.40 o 
   7   2   6       13.17        9.89     18.08 o 
   8   2   6       86.43       48.30     53.21 o 
  -9   3   6        7.17        3.69     10.91 o 
  -8   3   6      100.36       76.54     33.66 o 
  -7   3   6        4.26        3.74     10.23 o 
  -6   3   6       29.08       27.13     10.26 o 
  -5   3   6       29.86       37.45      9.84 o 
  -4   3   6      378.50      401.09     23.16 o 
  -3   3   6       64.09       58.00     10.98 o 
  -2   3   6      186.50      192.55     15.03 o 
  -1   3   6      481.00      433.21     19.69 o 
   0   3   6      249.97      236.77     15.63 o 
   1   3   6       61.47       69.38      7.59 o 
   2   3   6       54.25       24.61      4.74 o 
   3   3   6      160.10      164.26     14.44 o 
   4   3   6       18.76       13.70      7.95 o 
   5   3   6      140.34      128.94     16.22 o 
   6   3   6        1.96        8.28     12.05 o 
   7   3   6       24.81       17.71     19.53 o 
   8   3   6       19.76        7.15     18.11 o 
  -9   4   6        2.06        2.18     11.58 o 
  -8   4   6       96.42       40.51     31.86 o 
  -7   4   6       26.40       30.47     13.09 o 
  -6   4   6        0.25        1.14      8.86 o 
  -5   4   6        0.28       -3.48      6.50 o 
  -4   4   6        8.78       18.55      8.48 o 
  -3   4   6      223.77      246.79     17.45 o 
  -2   4   6       76.12       54.72      9.68 o 
  -1   4   6      256.52      261.68     16.27 o 
   0   4   6      823.31      795.69     26.11 o 
   1   4   6       95.47       80.57     10.30 o 
   2   4   6      475.18      495.89     21.58 o 
   3   4   6        2.96        0.57      5.68 o 
   4   4   6        6.46        6.63      7.01 o 
   5   4   6      433.33      448.22     26.33 o 
   6   4   6        0.07        0.22     12.27 o 
   7   4   6       71.73       22.87     37.42 o 
   8   4   6        1.24       10.60     19.16 o 
  -9   5   6        6.67       -6.86     14.64 o 
  -8   5   6        0.23        0.08      8.18 o 
  -7   5   6       12.91       15.60     10.73 o 
  -6   5   6        6.49        4.42      7.58 o 
  -5   5   6      195.29      223.13     18.01 o 
  -4   5   6      163.07      189.10     18.15 o 
  -3   5   6        6.78        5.26      6.32 o 
  -2   5   6     1079.23     1105.29     30.84 o 
  -1   5   6      522.78      522.38     20.81 o 
   0   5   6     1476.69     1551.11     32.58 o 
   1   5   6       78.16       90.91     11.15 o 
   2   5   6       11.47        2.61      5.19 o 
   3   5   6       90.57       82.33     12.77 o 
   4   5   6        4.11        3.30      7.49 o 
   5   5   6      274.00      275.62     22.32 o 
   6   5   6        4.32        7.03     10.32 o 
   7   5   6        0.50       -2.52     13.89 o 
   8   5   6        4.90        2.27     18.94 o 
  -9   6   6       62.71        3.12     15.01 o 
  -8   6   6        0.00       -0.70      9.22 o 
  -7   6   6       39.18       41.16     17.07 o 
  -6   6   6       12.60       16.66      9.07 o 
  -5   6   6       47.14       47.29     10.79 o 
  -4   6   6      445.70      467.48     26.10 o 
  -3   6   6      232.31      242.32     17.61 o 
  -2   6   6     5467.46     6036.86    124.02 o 
  -1   6   6       19.93       14.77      5.94 o 
   0   6   6      608.27      693.60     22.66 o 
   1   6   6       23.84       19.16      6.76 o 
   2   6   6       55.80       40.40      9.22 o 
   3   6   6       95.04       94.44     13.64 o 
   4   6   6     2022.59     2181.98     53.73 o 
   5   6   6      388.51      403.78     26.74 o 
   6   6   6      131.23      151.75     20.91 o 
   7   6   6       90.81       34.35     32.29 o 
   8   6   6        2.90        3.57     19.41 o 
  -8   7   6        8.66        2.96     11.83 o 
  -7   7   6       23.41       37.82     20.34 o 
  -6   7   6        6.57       12.25     14.06 o 
  -5   7   6      211.42      211.48     54.82 o 
  -4   7   6        2.57        7.27      8.30 o 
  -3   7   6      872.43      975.67     31.22 o 
  -2   7   6       16.12       25.09      6.40 o 
  -1   7   6      153.11      133.41     10.03 o 
   0   7   6       65.89       60.17      9.49 o 
   1   7   6      602.69      612.01     23.77 o 
   2   7   6      252.09      270.52     18.11 o 
   3   7   6        7.21        4.75      6.46 o 
   4   7   6       26.01       19.75      9.32 o 
   5   7   6      691.41      714.86     35.30 o 
   6   7   6        0.62       -2.31     11.53 o 
   7   7   6        8.24       12.17     15.82 o 
   8   7   6        3.86       -7.21     19.09 o 
  -8   8   6       34.20       36.90     25.26 o 
  -7   8   6        0.43       -5.17     23.64 o 
  -6   8   6        0.18       -7.48     13.21 o 
  -5   8   6        1.31       -5.83     10.39 o 
  -4   8   6        9.23        3.42      9.76 o 
  -3   8   6      463.68      509.14     29.49 o 
  -2   8   6      382.55      355.12     23.91 o 
  -1   8   6      345.00      305.13     18.50 o 
   0   8   6       57.07       51.79      7.59 o 
   1   8   6        1.23       -0.88      5.25 o 
   2   8   6      182.29      162.36     15.53 o 
   3   8   6       47.57       35.79     10.77 o 
   4   8   6      929.26      954.81     38.26 o 
   5   8   6       92.75      102.28     17.90 o 
   6   8   6       31.22       16.69     13.51 o 
   7   8   6        0.01       -2.46     13.89 o 
  -8   9   6        0.87       -0.58     20.56 o 
  -7   9   6       23.65       31.90     21.54 o 
  -6   9   6       12.75       23.58     18.43 o 
  -5   9   6        0.00        5.95     13.16 o 
  -4   9   6       81.35       90.59     17.87 o 
  -3   9   6       17.07       16.53      9.47 o 
  -2   9   6      197.80      214.86     19.97 o 
  -1   9   6       78.15       62.82     11.27 o 
   0   9   6      160.42      162.77     14.33 o 
   1   9   6        2.44        3.50      5.87 o 
   2   9   6      125.19      118.47     14.66 o 
   3   9   6        4.04        0.28      7.77 o 
   4   9   6      171.15      159.99     19.49 o 
   5   9   6       23.35       26.41     12.82 o 
   6   9   6       46.27       37.58     16.10 o 
   7   9   6        5.75        4.47     15.67 o 
  -8  10   6        0.15        4.94     24.41 o 
  -7  10   6        0.14       -2.82     17.76 o 
  -6  10   6        2.54       -8.08     14.94 o 
  -5  10   6       47.55       42.63     15.42 o 
  -4  10   6       50.24       39.13     13.73 o 
  -3  10   6       65.82       53.74     14.55 o 
  -2  10   6       98.25       77.12     13.01 o 
  -1  10   6      117.32      106.82     14.21 o 
   0  10   6       82.36       81.80     12.71 o 
   1  10   6       76.87       89.48     16.66 o 
   2  10   6       96.46       93.86     14.53 o 
   3  10   6      223.06      224.67     20.43 o 
   4  10   6      104.94      112.50     18.28 o 
   5  10   6       14.73       19.55     12.97 o 
   6  10   6        0.37       -4.32     12.49 o 
   7  10   6        1.00       -3.02     16.83 o 
  -8  11   6        1.52       -3.30     25.68 o 
  -7  11   6        0.45       -9.61     13.46 o 
  -6  11   6       11.26       12.46     17.74 o 
  -5  11   6       48.12       59.77     17.38 o 
  -4  11   6       10.62       13.00     10.85 o 
  -3  11   6      187.29      182.64     21.36 o 
  -2  11   6      106.33      117.66     15.76 o 
  -1  11   6        7.10        0.23      7.03 o 
   0  11   6       12.86       14.04      8.03 o 
   1  11   6       29.81       24.53     11.27 o 
   2  11   6      228.33      177.23     22.57 o 
   3  11   6      430.50      442.45     39.89 o 
   4  11   6      498.05      554.95     32.57 o 
   5  11   6      198.10      201.02     24.75 o 
   6  11   6      170.70      227.79     29.39 o 
   7  11   6       39.03       53.48     22.70 o 
  -7  12   6        8.36        9.62     16.93 o 
  -6  12   6      255.16       97.79    154.71 o 
  -5  12   6      122.72      109.24     22.75 o 
  -4  12   6      198.14      218.80     25.71 o 
  -3  12   6       28.65       33.75     13.54 o 
  -2  12   6        0.00       -0.03      7.63 o 
  -1  12   6        2.48        4.57      7.92 o 
   0  12   6      252.32      209.86     19.46 o 
   1  12   6       12.47        0.57      8.98 o 
   2  12   6      246.64      220.00     24.33 o 
   3  12   6        0.79       -1.88     10.30 o 
   4  12   6      198.83      162.37     26.76 o 
   5  12   6       31.50       14.94     16.04 o 
   6  12   6       43.19       44.49     22.00 o 
  -7  13   6       77.57       32.52     46.68 o 
  -6  13   6       35.16        5.40     11.85 o 
  -5  13   6       15.33       27.72     14.31 o 
  -4  13   6       45.50       68.77     18.60 o 
  -3  13   6        2.57        1.15     10.49 o 
  -2  13   6       24.34       17.87     10.60 o 
  -1  13   6      118.87      122.61     17.61 o 
   0  13   6       15.39        5.11      9.13 o 
   1  13   6        0.15       -0.41      9.78 o 
   2  13   6      161.57      143.45     22.21 o 
   3  13   6        5.22       -2.60     12.14 o 
   4  13   6       42.08       40.03     17.59 o 
   5  13   6       18.09       -0.27     14.56 o 
   6  13   6       11.94        1.22     19.73 o 
  -6  14   6        4.14        6.70     11.91 o 
  -5  14   6      919.49      447.25    350.18 o 
  -4  14   6       54.95       71.70     20.46 o 
  -3  14   6      685.16      770.45     44.05 o 
  -2  14   6      364.56      373.30     26.30 o 
  -1  14   6       14.39       19.06     10.62 o 
   0  14   6      176.23      163.44     22.93 o 
   1  14   6      365.19      366.05     31.18 o 
   2  14   6       13.13       12.67     13.24 o 
   3  14   6       53.40       39.57     16.69 o 
   4  14   6        0.00        8.42     12.24 o 
   5  14   6        0.15       -5.52     15.91 o 
  -6  15   6      100.09       31.60     36.61 o 
  -5  15   6      185.80      138.96     81.91 o 
  -4  15   6       60.04       73.86     18.89 o 
  -3  15   6        3.50        4.19     11.29 o 
  -2  15   6       30.01       38.85     13.57 o 
  -1  15   6      154.55      168.80     20.96 o 
   0  15   6        3.10        6.49     11.73 o 
   1  15   6       72.99       60.62     18.67 o 
   2  15   6        0.89       -5.63     15.99 o 
   3  15   6        5.52        4.39     16.07 o 
   4  15   6        0.04      -12.84     12.84 o 
   5  15   6        3.74        2.21     20.34 o 
  -5  16   6       24.02       14.96     15.11 o 
  -4  16   6       21.00       14.15     15.02 o 
  -3  16   6        4.41       -0.01     12.97 o 
  -2  16   6        1.10        4.66     12.58 o 
  -1  16   6       33.31       45.32     15.62 o 
   0  16   6        9.90       13.29     15.25 o 
   1  16   6        0.68        7.86     17.09 o 
   2  16   6        0.60       -2.69     11.35 o 
   3  16   6       24.68       44.52     23.95 o 
   4  16   6        7.22        1.59     17.92 o 
  -5  17   6        9.95       18.78     20.03 o 
  -4  17   6        0.40       -3.17     14.66 o 
  -3  17   6        8.56       17.45     15.47 o 
  -2  17   6        0.01       13.98     16.85 o 
  -1  17   6        0.91       -4.92     13.94 o 
   0  17   6        0.42      -10.08     12.94 o 
   1  17   6      285.48       88.42    176.44 o 
   2  17   6       13.97        8.54     14.95 o 
   3  17   6       75.39       79.86     28.88 o 
   4  17   6       33.27       45.56     28.88 o 
  -4  18   6        1.88       25.84     48.69 o 
  -3  18   6       27.11       41.07     21.53 o 
  -2  18   6       31.67       27.76     19.49 o 
  -1  18   6       31.75       36.87     20.39 o 
   0  18   6        0.03       -0.22     14.04 o 
   1  18   6      122.07       34.71     73.94 o 
   2  18   6        5.44        3.07     16.60 o 
   3  18   6        5.21       -2.32     19.85 o 
  -3  19   6        5.31        0.06     20.71 o 
  -2  19   6       16.13        5.55     24.57 o 
  -1  19   6       52.24       75.32     32.38 o 
   0  19   6       26.93       15.68     17.54 o 
   1  19   6        0.39        0.51     19.72 o 
   2  19   6        3.97        2.28     19.37 o 
  -9   1   7        0.00      -11.41     16.45 o 
  -8   1   7        3.75        4.99     13.28 o 
  -7   1   7        7.86        9.68     10.70 o 
  -6   1   7       29.11       32.61     11.87 o 
  -5   1   7        0.23        2.51      9.73 o 
  -4   1   7       12.61       18.97     10.52 o 
  -3   1   7      120.02      127.71     17.90 o 
  -2   1   7        0.66       -4.96      5.87 o 
  -1   1   7      938.25      960.53     30.88 o 
   0   1   7       56.06       69.25      9.08 o 
   1   1   7      954.99      984.01     25.62 o 
   2   1   7      133.22      142.77     11.73 o 
   3   1   7       23.33       16.69      6.87 o 
   4   1   7       73.73       72.33     14.14 o 
   5   1   7       25.15       24.97     15.62 o 
   6   1   7       15.47        1.21     14.39 o 
   7   1   7        1.93       -2.17     11.86 o 
   8   1   7        3.02       11.66     18.88 o 
  -9   2   7        8.99       -0.34     12.59 o 
  -8   2   7       22.08       25.74     15.81 o 
  -7   2   7       50.18       57.04     15.32 o 
  -6   2   7        8.59        6.67      9.11 o 
  -5   2   7        7.56       13.30     11.41 o 
  -4   2   7        2.71        6.99      9.18 o 
  -3   2   7      256.65      246.06     22.45 o 
  -2   2   7       49.98       37.94      8.99 o 
  -1   2   7      272.65      255.43     17.50 o 
   0   2   7     1111.04     1070.46     32.37 o 
   1   2   7        8.32        5.12      4.87 o 
   2   2   7        9.79       12.37      5.51 o 
   3   2   7       47.08       49.70      7.52 o 
   4   2   7        0.23        1.43      6.83 o 
   5   2   7       23.20       29.67     12.96 o 
   6   2   7       70.57       67.29     22.90 o 
   7   2   7       22.87       10.61     13.88 o 
   8   2   7       29.62        7.85     18.64 o 
  -9   3   7        1.12       -3.02     12.32 o 
  -8   3   7        0.22       -4.19     11.49 o 
  -7   3   7       18.39       13.39     11.74 o 
  -6   3   7       35.63       40.27     13.87 o 
  -5   3   7       24.18       24.06     13.38 o 
  -4   3   7      121.16      122.98     20.32 o 
  -3   3   7      117.53      112.21     14.29 o 
  -2   3   7      271.24      240.24     17.09 o 
  -1   3   7       50.10       45.64      9.55 o 
   0   3   7       35.94       36.70      9.11 o 
   1   3   7       88.23       87.57      9.96 o 
   2   3   7       13.94       10.82      4.80 o 
   3   3   7       58.29       60.91     11.21 o 
   4   3   7      182.36      173.58     16.73 o 
   5   3   7      600.34      691.55     32.11 o 
   6   3   7        0.60        3.03     14.81 o 
   7   3   7      133.97       33.01     74.14 o 
   8   3   7        0.15       -2.58     19.41 o 
  -9   4   7        0.44       -3.75     17.24 o 
  -8   4   7        5.27        0.92      8.26 o 
  -7   4   7        7.69       -0.37     11.92 o 
  -6   4   7       12.15       12.69     11.54 o 
  -5   4   7      117.79      125.51     25.65 o 
  -4   4   7       53.51       28.94     10.47 o 
  -3   4   7      114.28      100.13     13.93 o 
  -2   4   7        0.55       -2.45      5.39 o 
  -1   4   7      108.59       84.11     11.52 o 
   0   4   7      213.16      199.40     15.48 o 
   1   4   7       80.09       79.95      8.48 o 
   2   4   7      180.53      161.35     14.20 o 
   3   4   7      207.30      215.72     17.32 o 
   4   4   7        1.67        1.39      7.33 o 
   5   4   7      282.85      309.76     23.75 o 
   6   4   7       26.38       21.73     14.55 o 
   7   4   7       20.92        0.94     10.77 o 
   8   4   7        2.07       -8.01     19.86 o 
  -9   5   7        9.62        2.62     23.14 o 
  -8   5   7       32.33       19.00     22.63 o 
  -7   5   7        5.18       10.79     11.50 o 
  -6   5   7        3.19        9.66      9.82 o 
  -5   5   7       83.40      102.14     17.49 o 
  -4   5   7       58.66       59.51     12.86 o 
  -3   5   7       10.98        5.53      7.10 o 
  -2   5   7      628.66      595.99     25.30 o 
  -1   5   7       18.89       18.21      7.10 o 
   0   5   7      178.84      184.05     15.45 o 
   1   5   7     1130.18     1129.53     31.98 o 
   2   5   7      386.84      384.46     20.87 o 
   3   5   7      217.44      225.89     18.28 o 
   4   5   7       15.17       22.91      9.95 o 
   5   5   7      175.75      190.12     20.51 o 
   6   5   7        0.00        4.11     12.65 o 
   7   5   7       33.73        9.54     15.19 o 
   8   5   7        2.71       -1.92     18.52 o 
  -9   6   7        0.55       14.89     24.54 o 
  -8   6   7        0.11        1.07     15.41 o 
  -7   6   7        6.02       13.06     17.55 o 
  -6   6   7        0.82       -1.60     18.91 o 
  -5   6   7       22.32       18.83     10.68 o 
  -4   6   7        2.36        3.97      7.65 o 
  -3   6   7       46.25       44.98     10.72 o 
  -2   6   7       23.88       28.69      8.18 o 
  -1   6   7        1.52        0.85      5.61 o 
   0   6   7      155.33      156.91     13.17 o 
   1   6   7      232.01      236.34     16.30 o 
   2   6   7      983.86      935.03     31.96 o 
   3   6   7       42.17       42.98     11.00 o 
   4   6   7      126.37      125.28     17.25 o 
   5   6   7      505.54      570.87     31.96 o 
   6   6   7       64.84       67.17     17.07 o 
   7   6   7       18.63        0.47     15.21 o 
  -8   7   7        2.54        7.24     23.54 o 
  -7   7   7        4.68        2.03     16.38 o 
  -6   7   7        0.10        3.76     14.62 o 
  -5   7   7      254.78      288.23     32.34 o 
  -4   7   7        1.45        0.96      9.01 o 
  -3   7   7       84.62       79.94     19.10 o 
  -2   7   7     1297.66     1377.54     33.41 o 
  -1   7   7       45.58       42.60      8.66 o 
   0   7   7       55.51       58.57      9.77 o 
   1   7   7      158.65      148.37     13.85 o 
   2   7   7      259.76      249.18     18.64 o 
   3   7   7      289.52      276.34     21.09 o 
   4   7   7        4.76        6.76      8.44 o 
   5   7   7       13.73       23.33     12.10 o 
   6   7   7       32.17       42.58     16.32 o 
   7   7   7        9.55       18.68     21.70 o 
  -8   8   7        4.73        4.14     19.56 o 
  -7   8   7        4.32        3.10     16.86 o 
  -6   8   7        0.00        1.89     14.32 o 
  -5   8   7        0.01       -0.29     11.50 o 
  -4   8   7        4.60        8.15     11.67 o 
  -3   8   7        0.59        8.34     10.34 o 
  -2   8   7       38.61       34.91     13.51 o 
  -1   8   7      544.76      542.47     30.32 o 
   0   8   7      190.77      194.08     14.35 o 
   1   8   7      303.14      321.23     19.36 o 
   2   8   7     1241.19     1276.39     38.95 o 
   3   8   7      135.95      147.49     17.46 o 
   4   8   7      296.92      341.10     25.30 o 
   5   8   7        0.59       -0.21     10.09 o 
   6   8   7      103.45      176.20     24.26 o 
   7   8   7       12.97       14.39     19.54 o 
  -8   9   7        2.45       19.26     22.33 o 
  -7   9   7        0.02       -8.03     17.34 o 
  -6   9   7        0.54       -4.46     14.09 o 
  -5   9   7       12.67        5.66     18.71 o 
  -4   9   7      143.36      161.32     24.89 o 
  -3   9   7       34.95       22.88     13.11 o 
  -2   9   7        0.35       -0.97      8.96 o 
  -1   9   7      147.09      164.70     19.00 o 
   0   9   7       23.65       15.40      8.91 o 
   1   9   7      294.20      294.24     19.18 o 
   2   9   7     2194.05     2314.58     52.99 o 
   3   9   7       24.52       18.54      9.62 o 
   4   9   7      552.50      538.70     31.25 o 
   5   9   7       18.54       35.73     14.54 o 
   6   9   7       37.27       30.97     16.57 o 
   7   9   7       15.44       16.08     22.66 o 
  -8  10   7        0.02       -9.05     23.04 o 
  -7  10   7        3.61       -2.21     23.74 o 
  -6  10   7       20.13       34.06     24.65 o 
  -5  10   7       11.31        0.95     12.58 o 
  -4  10   7        0.12       -5.07     10.87 o 
  -3  10   7       76.06       85.78     17.78 o 
  -2  10   7      204.53      203.95     21.92 o 
  -1  10   7       11.13       22.10      8.83 o 
   0  10   7        6.94        8.86      9.00 o 
   1  10   7        6.08        5.62      8.61 o 
   2  10   7       17.11        8.14     10.32 o 
   3  10   7      313.63      289.31     22.83 o 
   4  10   7      346.68      388.54     28.15 o 
   5  10   7        0.00       -0.23     11.71 o 
   6  10   7       21.64       13.66     14.37 o 
   7  10   7       16.99       13.20     22.06 o 
  -7  11   7       13.52        6.07     15.19 o 
  -6  11   7       17.25       31.90     20.77 o 
  -5  11   7      143.62      202.24     31.42 o 
  -4  11   7        7.68        0.17      9.91 o 
  -3  11   7       17.41       23.27     12.44 o 
  -2  11   7       74.60       69.17     16.01 o 
  -1  11   7        0.00       -0.19      7.24 o 
   0  11   7      148.49      141.39     16.47 o 
   1  11   7        3.55       -1.85      8.38 o 
   2  11   7       28.94       10.55     10.98 o 
   3  11   7        2.01        9.17     11.40 o 
   4  11   7        3.26       -8.04     10.74 o 
   5  11   7       17.17        9.52     13.48 o 
   6  11   7       14.91       12.05     17.19 o 
  -7  12   7       11.68        3.35     19.31 o 
  -6  12   7       22.12       23.75     20.54 o 
  -5  12   7       51.10       46.86     21.80 o 
  -4  12   7      294.73      327.17     30.46 o 
  -3  12   7       28.06       28.26     13.65 o 
  -2  12   7      195.24      187.29     19.16 o 
  -1  12   7       23.84       30.60     10.64 o 
   0  12   7        5.84        1.12      9.02 o 
   1  12   7        0.29        7.27      9.85 o 
   2  12   7      384.53      314.75     28.84 o 
   3  12   7       75.05       69.79     19.07 o 
   4  12   7       10.63        4.25     13.65 o 
   5  12   7       28.37        9.07     16.12 o 
   6  12   7        1.10       -5.21     17.40 o 
  -7  13   7        1.68        1.19     19.53 o 
  -6  13   7       31.40       20.89     18.56 o 
  -5  13   7      185.28      194.90     35.54 o 
  -4  13   7      101.61      111.61     23.10 o 
  -3  13   7        3.21        4.83     11.69 o 
  -2  13   7       86.08       90.27     16.16 o 
  -1  13   7       19.23       19.19     10.73 o 
   0  13   7        0.48        8.33     10.43 o 
   1  13   7       11.70       -0.26     11.12 o 
   2  13   7       78.76       50.06     17.04 o 
   3  13   7        2.41       -0.25     11.76 o 
   4  13   7        3.74       -3.18     12.52 o 
   5  13   7        0.18       -7.16     13.80 o 
   6  13   7        2.66        1.02     22.48 o 
  -6  14   7       38.66       12.24     18.84 o 
  -5  14   7       12.37       12.30     10.96 o 
  -4  14   7       11.41       16.26     15.85 o 
  -3  14   7        1.39        5.27     12.79 o 
  -2  14   7       21.50       18.48     11.85 o 
  -1  14   7       81.71       76.92     15.96 o 
   0  14   7        0.25        2.91     10.89 o 
   1  14   7        0.14        0.77     11.73 o 
   2  14   7       16.83        8.59     12.65 o 
   3  14   7        4.92       11.84     14.44 o 
   4  14   7        5.67        3.74     14.77 o 
   5  14   7       28.20        9.79     29.98 o 
  -6  15   7       43.05        7.97     20.02 o 
  -5  15   7       42.18       21.10     13.65 o 
  -4  15   7        0.31       -2.65     15.30 o 
  -3  15   7       11.06       11.01     15.10 o 
  -2  15   7       75.49       75.37     17.05 o 
  -1  15   7        0.53       11.56     13.31 o 
   0  15   7       17.15       20.21     14.06 o 
   1  15   7       26.85       20.07     15.33 o 
   2  15   7        4.38        4.57     13.20 o 
   3  15   7        1.13       -2.39     16.06 o 
   4  15   7        5.70        4.31     15.35 o 
   5  15   7        7.21       -3.73     19.77 o 
  -5  16   7       23.17       12.60     16.14 o 
  -4  16   7        0.13        7.64     14.70 o 
  -3  16   7        3.65        5.21     13.67 o 
  -2  16   7        0.66       10.68     12.55 o 
  -1  16   7       16.16       24.96     16.57 o 
   0  16   7        6.50        4.94     13.66 o 
   1  16   7       20.23       18.54     16.90 o 
   2  16   7        4.06       -2.39     11.25 o 
   3  16   7        2.15        4.50     17.80 o 
   4  16   7       19.01       24.85     31.59 o 
  -4  17   7        2.06       -1.75     15.50 o 
  -3  17   7       20.72       21.31     15.62 o 
  -2  17   7       76.61       86.56     20.77 o 
  -1  17   7        0.00       -0.73     12.46 o 
   0  17   7       52.79       18.29     26.80 o 
   1  17   7       69.08       29.76     98.78 o 
   2  17   7        0.83        3.87     14.70 o 
   3  17   7        0.09       -2.02     20.90 o 
  -4  18   7        0.36       12.49     30.28 o 
  -3  18   7        2.61       -2.13     19.84 o 
  -2  18   7       24.58       24.34     25.46 o 
  -1  18   7       21.66       23.40     16.06 o 
   0  18   7       13.10       -1.87     16.20 o 
   1  18   7        1.15      -10.85     16.20 o 
   2  18   7        6.66       11.78     19.73 o 
  -2  19   7       69.89      108.02     36.98 o 
  -1  19   7        7.77       24.64     27.23 o 
   0  19   7        9.94       -9.66     18.01 o 
   1  19   7       42.55       27.66     30.98 o 
  -9   0   8       36.31       70.01     49.09 o 
  -8   0   8      482.11      639.77     83.09 o 
  -7   0   8      252.43      294.94     52.11 o 
  -6   0   8       29.39       38.43     26.15 o 
  -5   0   8       35.34       38.23     22.73 o 
  -4   0   8     1284.75     1499.64     81.48 o 
  -3   0   8      362.70      380.04     40.64 o 
  -2   0   8     3275.40     3542.89    108.24 o 
  -1   0   8      398.21      408.25     30.88 o 
   0   0   8      131.69      166.81     19.10 o 
   1   0   8       45.38       40.78     11.70 o 
   2   0   8        3.61        5.53      8.13 o 
   3   0   8      108.59      103.81     17.84 o 
   4   0   8       18.77       43.46     22.94 o 
   5   0   8      182.12      166.38     41.24 o 
   6   0   8      134.86      102.61     41.65 o 
   7   0   8       74.74        4.02     16.30 o 
   8   0   8        9.25        0.00     25.35 o 
  -9   1   8        8.72       18.71     22.02 o 
  -8   1   8       89.17      129.12     27.92 o 
  -7   1   8      264.90      258.22     35.99 o 
  -6   1   8       98.65       95.14     24.33 o 
  -5   1   8        2.70        5.24     11.51 o 
  -4   1   8      129.05      140.17     21.05 o 
  -3   1   8      459.66      472.38     31.32 o 
  -2   1   8        4.16        4.48      7.95 o 
  -1   1   8     4625.14     4872.73    136.00 o 
   0   1   8      240.31      256.91     15.22 o 
   1   1   8      336.38      358.54     17.47 o 
   2   1   8        4.45        4.13      5.51 o 
   3   1   8       27.64       24.00      7.88 o 
   4   1   8      150.22      140.87     24.04 o 
   5   1   8      290.76      302.96     36.49 o 
   6   1   8       48.77       41.33     21.05 o 
   7   1   8      120.68       69.72    101.20 o 
   8   1   8        4.05        0.21     19.37 o 
  -9   2   8        0.82       -9.66     20.27 o 
  -8   2   8      102.54       94.79     23.99 o 
  -7   2   8       39.31       41.59     20.25 o 
  -6   2   8       27.81       16.69     16.38 o 
  -5   2   8        0.12       -1.17     10.37 o 
  -4   2   8       12.81       16.59     11.29 o 
  -3   2   8       36.18       40.52     13.11 o 
  -2   2   8      432.41      418.78     22.80 o 
  -1   2   8      868.99      929.43     32.29 o 
   0   2   8      424.98      455.26     19.38 o 
   1   2   8      357.55      350.19     17.38 o 
   2   2   8      142.44      135.19     12.08 o 
   3   2   8      112.44       99.55     15.97 o 
   4   2   8      529.02      564.38     31.95 o 
   5   2   8      518.22      531.57     45.42 o 
   6   2   8       79.34      105.76     28.81 o 
   7   2   8      150.15       51.39     71.12 o 
  -9   3   8        1.60        7.44     27.36 o 
  -8   3   8        0.26        6.72     13.53 o 
  -7   3   8       21.23       17.94     19.45 o 
  -6   3   8       82.39      116.02     26.82 o 
  -5   3   8       30.55       47.73     17.35 o 
  -4   3   8        0.03        3.29      9.42 o 
  -3   3   8        8.26        5.74      6.87 o 
  -2   3   8      808.90      710.61     29.17 o 
  -1   3   8      167.30      134.71     14.83 o 
   0   3   8        0.98        7.19      6.84 o 
   1   3   8        3.50        1.84      4.82 o 
   2   3   8       28.47       26.66      6.96 o 
   3   3   8      766.86      748.42     30.02 o 
   4   3   8       93.59       88.82     15.12 o 
   5   3   8       32.45       31.31     14.62 o 
   6   3   8      192.53      187.18     36.89 o 
   7   3   8        1.93       -1.70     13.30 o 
  -9   4   8       16.20       -3.42     32.49 o 
  -8   4   8        3.49       -2.62     14.08 o 
  -7   4   8       35.79       38.71     21.60 o 
  -6   4   8        8.92       12.49     15.55 o 
  -5   4   8        0.41        0.34      9.26 o 
  -4   4   8       63.66       61.99     13.51 o 
  -3   4   8      308.45      306.79     21.18 o 
  -2   4   8      417.66      435.79     23.57 o 
  -1   4   8       31.73       25.02      8.57 o 
   0   4   8      916.89      948.04     33.15 o 
   1   4   8        8.43       10.60      5.80 o 
   2   4   8        2.85        4.28      6.42 o 
   3   4   8        0.03        2.95      6.97 o 
   4   4   8        2.67        6.82      8.38 o 
   5   4   8       74.07       87.41     16.47 o 
   6   4   8        3.57        9.56     13.46 o 
   7   4   8        4.92        5.64     15.47 o 
  -9   5   8        8.98       20.72     29.37 o 
  -8   5   8        6.11        8.53     17.93 o 
  -7   5   8       49.40       43.88     22.83 o 
  -6   5   8        1.80       -4.90     11.38 o 
  -5   5   8       48.85       46.41     14.06 o 
  -4   5   8       31.40       28.35     11.11 o 
  -3   5   8       59.80       52.13     11.48 o 
  -2   5   8      139.05      132.10     14.80 o 
  -1   5   8       75.15       65.58     11.55 o 
   0   5   8       19.30       20.32      8.31 o 
   1   5   8        7.29        3.65      4.85 o 
   2   5   8      669.38      657.86     27.89 o 
   3   5   8     1415.75     1411.19     42.66 o 
   4   5   8      146.97      125.93     17.09 o 
   5   5   8       97.42       98.66     17.50 o 
   6   5   8       23.32       25.68     17.09 o 
   7   5   8        0.33       -8.35     14.37 o 
  -8   6   8        6.97       18.00     19.41 o 
  -7   6   8        3.81        4.35     17.39 o 
  -6   6   8      166.71      207.90     32.31 o 
  -5   6   8       94.12       83.31     21.87 o 
  -4   6   8      883.81      933.72     50.55 o 
  -3   6   8       67.92       76.47     13.52 o 
  -2   6   8        1.27        2.83      6.54 o 
  -1   6   8       27.15       21.88      8.14 o 
   0   6   8      638.32      682.38     29.06 o 
   1   6   8       49.72       30.89      8.82 o 
   2   6   8     1041.52     1087.38     36.14 o 
   3   6   8       28.54       20.52      9.58 o 
   4   6   8        6.78        8.17      8.92 o 
   5   6   8      125.34      130.12     19.95 o 
   6   6   8       10.28        4.11     15.30 o 
   7   6   8       16.87        7.03     21.19 o 
  -8   7   8        2.01       11.70     19.62 o 
  -7   7   8        1.99        0.43     16.11 o 
  -6   7   8       47.87       52.91     22.27 o 
  -5   7   8        8.85       15.69     15.68 o 
  -4   7   8      822.89      994.73     58.85 o 
  -3   7   8      308.76      254.32     28.43 o 
  -2   7   8      144.04      149.44     22.12 o 
  -1   7   8      116.45      107.94     13.79 o 
   0   7   8        0.73       -1.52      5.37 o 
   1   7   8      249.89      225.79     17.19 o 
   2   7   8     1503.97     1534.55     43.44 o 
   3   7   8     1950.05     1988.31     52.59 o 
   4   7   8       46.99       34.81     12.20 o 
   5   7   8       56.27       57.79     15.65 o 
   6   7   8        0.04        5.02     15.76 o 
   7   7   8        5.44       -1.70     22.28 o 
  -8   8   8        6.53       -1.41     24.95 o 
  -7   8   8       26.76       38.12     22.66 o 
  -6   8   8       37.12       40.78     20.18 o 
  -5   8   8      282.35      347.38     38.47 o 
  -4   8   8        9.52        2.68     10.71 o 
  -3   8   8       19.39       15.33     12.01 o 
  -2   8   8        4.51        5.27     10.05 o 
  -1   8   8       96.93      100.97     19.69 o 
   0   8   8        6.78        6.58      6.38 o 
   1   8   8        5.79        0.48      6.57 o 
   2   8   8      108.32      101.12     15.41 o 
   3   8   8      172.89      141.21     18.05 o 
   4   8   8        0.72       -7.20      8.09 o 
   5   8   8        7.75       13.28     12.49 o 
   6   8   8        5.91        2.22     14.32 o 
   7   8   8        0.89       10.35     24.46 o 
  -8   9   8        0.60       -3.62     27.16 o 
  -7   9   8        0.29       -9.45     16.02 o 
  -6   9   8        0.16       -7.36     12.81 o 
  -5   9   8        1.35        7.65     14.46 o 
  -4   9   8       24.99       23.14     15.65 o 
  -3   9   8        2.10       -0.06     10.73 o 
  -2   9   8      442.16      462.16     37.58 o 
  -1   9   8      147.55      135.04     24.00 o 
   0   9   8      620.52      598.31     34.00 o 
   1   9   8      209.41      167.82     19.83 o 
   2   9   8      937.33      984.40     36.86 o 
   3   9   8       56.14       41.11     12.08 o 
   4   9   8       63.89       50.09     14.27 o 
   5   9   8        5.14        6.51     12.42 o 
   6   9   8        1.07        0.28     14.84 o 
   7   9   8       10.87       21.65     25.65 o 
  -8  10   8        0.52       -3.98     25.26 o 
  -7  10   8        6.42        0.46     18.05 o 
  -6  10   8        0.62       15.37     18.18 o 
  -5  10   8       18.80       20.95     16.49 o 
  -4  10   8       35.19       35.44     17.56 o 
  -3  10   8        4.59        6.37     12.37 o 
  -2  10   8       27.96       13.01     12.66 o 
  -1  10   8      265.81      295.08     25.83 o 
   0  10   8      138.97      131.79     19.17 o 
   1  10   8      545.66      582.27     36.85 o 
   2  10   8      192.00      254.56     25.91 o 
   3  10   8        6.55       -3.83      9.97 o 
   4  10   8        9.77       17.48     12.44 o 
   5  10   8        2.26        0.66     12.70 o 
   6  10   8        4.05        4.49     15.09 o 
  -7  11   8       27.62       53.72     26.17 o 
  -6  11   8        4.30       14.40     18.92 o 
  -5  11   8       14.66       24.41     19.63 o 
  -4  11   8       41.28       51.94     19.62 o 
  -3  11   8       15.42       32.66     17.19 o 
  -2  11   8       24.77       14.86     13.78 o 
  -1  11   8       25.37       17.57     11.08 o 
   0  11   8      413.60      362.01     28.91 o 
   1  11   8      192.81      172.44     22.20 o 
   2  11   8      648.37      612.63     38.73 o 
   3  11   8      314.54      316.44     30.94 o 
   4  11   8      221.71      303.65     31.36 o 
   5  11   8       13.99        6.13     10.87 o 
   6  11   8       37.43       34.44     22.05 o 
  -7  12   8        1.52      -15.29     28.77 o 
  -6  12   8        7.79       18.85     20.64 o 
  -5  12   8       11.57       11.82     17.78 o 
  -4  12   8        0.00        1.09     13.92 o 
  -3  12   8        3.26        9.82     13.95 o 
  -2  12   8      105.04      105.56     24.60 o 
  -1  12   8       11.64       10.64     11.06 o 
   0  12   8       14.58       16.13     11.27 o 
   1  12   8      121.64      134.74     21.75 o 
   2  12   8       52.60       54.47     17.81 o 
   3  12   8        0.88        4.36     12.27 o 
   4  12   8        5.41       -1.79     13.63 o 
   5  12   8       36.69       15.96     25.78 o 
   6  12   8        0.34       -8.43     18.50 o 
  -7  13   8      156.47      217.08     63.17 o 
  -6  13   8       37.70       31.31     24.12 o 
  -5  13   8       84.89       76.45     27.36 o 
  -4  13   8        2.45       -6.78     14.48 o 
  -3  13   8        3.94        9.37     16.72 o 
  -2  13   8       54.67       60.41     17.68 o 
  -1  13   8      186.87      165.19     24.57 o 
   0  13   8       99.12       77.13     18.40 o 
   1  13   8       46.35       25.07     13.97 o 
   2  13   8       42.80       29.33     15.09 o 
   3  13   8       19.46       18.51     15.47 o 
   4  13   8        0.01       -7.72     11.37 o 
   5  13   8       11.29        4.43     15.70 o 
  -6  14   8       17.18        8.48     17.40 o 
  -5  14   8       53.65       63.30     26.63 o 
  -4  14   8       32.13       28.53     22.33 o 
  -3  14   8       26.67       37.44     16.90 o 
  -2  14   8        4.81       13.84     14.25 o 
  -1  14   8       86.42       91.37     21.34 o 
   0  14   8      118.06      122.74     23.61 o 
   1  14   8       23.52        9.33     12.99 o 
   2  14   8        6.61        5.33     13.02 o 
   3  14   8        7.17        1.08     14.33 o 
   4  14   8       21.54        9.80     14.32 o 
   5  14   8       12.85       16.88     28.27 o 
  -6  15   8        5.91       19.31     36.62 o 
  -5  15   8        5.33       17.14     20.41 o 
  -4  15   8       13.83       32.92     22.82 o 
  -3  15   8      169.89      225.45     30.38 o 
  -2  15   8        0.97       -0.58     13.15 o 
  -1  15   8      114.20       94.02     21.82 o 
   0  15   8        0.96        9.62     13.55 o 
   1  15   8       18.18        7.19     13.81 o 
   2  15   8       12.24        0.67     13.81 o 
   3  15   8        0.92        3.31     17.57 o 
   4  15   8       27.02       16.09     21.12 o 
  -5  16   8        0.28       -1.18     17.92 o 
  -4  16   8        1.25       -5.93     19.02 o 
  -3  16   8        9.51        2.67     15.01 o 
  -2  16   8        0.30       -2.16     13.31 o 
  -1  16   8       14.11       -1.98     12.66 o 
   0  16   8        0.57        2.57     10.72 o 
   1  16   8       13.49        5.58     11.08 o 
   2  16   8        0.68       -4.03     16.19 o 
   3  16   8       38.53       60.24     27.38 o 
   4  16   8       11.82       13.86     21.17 o 
  -4  17   8        3.58       13.31     18.05 o 
  -3  17   8        1.35       -2.85     15.53 o 
  -2  17   8        0.00        6.01     21.69 o 
  -1  17   8       39.21        5.93     23.84 o 
   0  17   8        2.30        0.63     14.86 o 
   1  17   8       20.43       22.97     17.09 o 
   2  17   8        0.66        3.29     17.86 o 
   3  17   8        3.41      -14.94     22.39 o 
  -3  18   8       15.77       16.03     27.17 o 
  -2  18   8        0.74      -10.58     23.08 o 
  -1  18   8      234.76      146.15    112.27 o 
   0  18   8       24.44       11.88     17.61 o 
   1  18   8        5.80       -2.58     18.48 o 
   2  18   8      195.01       84.50    143.45 o 
  -1  19   8        9.08        1.98     20.56 o 
   0  19   8        2.36        3.22     24.14 o 
  -9   1   9        0.50        6.49     29.48 o 
  -8   1   9        1.10       22.14     24.67 o 
  -7   1   9        0.32       -9.56     16.49 o 
  -6   1   9       11.16       -5.50     13.53 o 
  -5   1   9      120.86      130.06     25.30 o 
  -4   1   9       28.01       42.20     15.66 o 
  -3   1   9      170.37      182.51     22.05 o 
  -2   1   9      291.23      336.87     22.02 o 
  -1   1   9      250.89      263.14     16.71 o 
   0   1   9       86.15      101.41     11.36 o 
   1   1   9        0.72       -1.75      5.04 o 
   2   1   9        4.13        7.21      6.42 o 
   3   1   9        5.80        3.70      8.35 o 
   4   1   9        8.25       15.99     13.58 o 
   5   1   9        7.50        3.84     14.98 o 
   6   1   9        1.90       -2.62     17.36 o 
   7   1   9        1.09       -4.71     12.45 o 
  -9   2   9       12.62       25.81     31.02 o 
  -8   2   9        7.87        0.54     21.89 o 
  -7   2   9        9.96       16.78     19.92 o 
  -6   2   9       15.21       13.25     15.11 o 
  -5   2   9        2.47        7.24     13.11 o 
  -4   2   9        6.72       10.67     11.75 o 
  -3   2   9      318.29      324.11     23.06 o 
  -2   2   9       24.20       12.42      7.66 o 
  -1   2   9      146.34      136.94     15.25 o 
   0   2   9       57.68       39.24      8.48 o 
   1   2   9        0.96        1.22      5.42 o 
   2   2   9      117.19      118.60     12.86 o 
   3   2   9       75.23       67.51     14.37 o 
   4   2   9      241.30      191.77     28.04 o 
   5   2   9        3.42        7.08     14.97 o 
   6   2   9       63.63       50.54     22.83 o 
   7   2   9        4.50        8.52     15.61 o 
  -9   3   9        0.02        1.81     25.95 o 
  -8   3   9       12.91        7.63     13.96 o 
  -7   3   9        7.22        8.76     19.33 o 
  -6   3   9        0.47       -3.49     13.30 o 
  -5   3   9       31.56       22.07     15.19 o 
  -4   3   9       17.09       10.29      9.53 o 
  -3   3   9      175.00      167.85     17.62 o 
  -2   3   9      117.17      114.33     14.57 o 
  -1   3   9       22.05       19.92      8.30 o 
   0   3   9       26.00       20.95      7.10 o 
   1   3   9      164.85      166.84     13.77 o 
   2   3   9      166.38      166.31     18.15 o 
   3   3   9      460.72      480.52     29.98 o 
   4   3   9       28.74       12.42     10.89 o 
   5   3   9      185.88      212.66     32.85 o 
   6   3   9        5.00        0.53     16.05 o 
   7   3   9        8.79       16.58     19.01 o 
  -8   4   9        0.51        3.81     18.01 o 
  -7   4   9       39.12       53.72     19.72 o 
  -6   4   9       23.06       18.01     13.93 o 
  -5   4   9        7.92        8.40     10.08 o 
  -4   4   9       30.92       26.80     11.35 o 
  -3   4   9        7.25        7.68      7.95 o 
  -2   4   9       71.45       71.79     13.28 o 
  -1   4   9      121.90      119.64     15.27 o 
   0   4   9       28.86       23.23      9.27 o 
   1   4   9      346.42      343.93     18.51 o 
   2   4   9      102.61      102.91     17.05 o 
   3   4   9     1254.65     1333.65     42.26 o 
   4   4   9        7.32       -1.48      8.29 o 
   5   4   9       39.61       37.66     16.90 o 
   6   4   9        9.58       19.28     18.56 o 
   7   4   9        2.48       10.06     18.48 o 
  -8   5   9        3.20       -0.33     17.49 o 
  -7   5   9        1.34        2.13     17.79 o 
  -6   5   9        0.11       -0.20     14.23 o 
  -5   5   9       20.48       19.19     12.50 o 
  -4   5   9        8.23       -1.93      8.27 o 
  -3   5   9       13.76       14.89      8.99 o 
  -2   5   9       81.35       78.75     13.38 o 
  -1   5   9      715.26      712.18     30.61 o 
   0   5   9      754.14      776.53     42.12 o 
   1   5   9       65.51       41.79      9.07 o 
   2   5   9       91.86       74.04     13.30 o 
   3   5   9      511.47      470.63     27.06 o 
   4   5   9       68.22       79.55     15.69 o 
   5   5   9      303.26      328.73     32.27 o 
   6   5   9       13.76       18.58     16.02 o 
   7   5   9       26.14       10.68     21.93 o 
  -8   6   9        0.28        5.51     17.07 o 
  -7   6   9       46.69       15.63     31.89 o 
  -6   6   9        4.86        6.95     15.42 o 
  -5   6   9        3.52       12.62     14.35 o 
  -4   6   9      236.66      250.34     31.64 o 
  -3   6   9       52.78       54.30     12.77 o 
  -2   6   9        3.12        2.60      7.11 o 
  -1   6   9        0.47        1.55      6.12 o 
   0   6   9       42.04       38.49     10.82 o 
   1   6   9       16.50       16.80      7.10 o 
   2   6   9      309.82      321.56     21.93 o 
   3   6   9      655.59      738.63     33.39 o 
   4   6   9       88.09       83.05     16.57 o 
   5   6   9        0.06        4.92     11.18 o 
   6   6   9       38.75       50.09     19.90 o 
   7   6   9        0.02       -2.24     22.38 o 
  -8   7   9        0.58        6.72     18.91 o 
  -7   7   9        7.89        4.97     13.22 o 
  -6   7   9        3.55       -7.62     14.38 o 
  -5   7   9        1.85        8.74     14.29 o 
  -4   7   9       82.84       72.59     20.84 o 
  -3   7   9      358.67      368.01     35.10 o 
  -2   7   9       40.91       54.24     17.27 o 
  -1   7   9      319.10      326.00     21.25 o 
   0   7   9      840.02      864.68     34.75 o 
   1   7   9      111.56      114.09     14.96 o 
   2   7   9      136.07      138.62     16.55 o 
   3   7   9       29.71       22.21     10.67 o 
   4   7   9       55.18       64.73     15.49 o 
   5   7   9       21.53       27.30     13.58 o 
   6   7   9        6.75       16.82     17.06 o 
   7   7   9        3.41       15.12     27.65 o 
  -8   8   9        0.54       11.27     21.60 o 
  -7   8   9        9.56       -4.93     13.98 o 
  -6   8   9       23.41       34.95     20.75 o 
  -5   8   9       14.01       30.99     17.63 o 
  -4   8   9       79.31       98.96     25.11 o 
  -3   8   9      160.81      178.36     26.03 o 
  -2   8   9       45.39       59.20     18.70 o 
  -1   8   9      129.09      153.44     23.83 o 
   0   8   9     3537.21     3816.87    101.93 o 
   1   8   9      239.03      250.57     19.74 o 
   2   8   9      800.56      899.42     35.93 o 
   3   8   9       25.23       23.27     10.90 o 
   4   8   9       15.24       24.36     12.30 o 
   5   8   9        5.94        7.84     12.51 o 
   6   8   9       48.78       68.19     23.21 o 
  -8   9   9        0.24       11.91     25.24 o 
  -7   9   9        0.09       -4.25     16.56 o 
  -6   9   9       33.10       69.83     24.75 o 
  -5   9   9        0.76       12.85     15.22 o 
  -4   9   9        0.76       -4.94     10.85 o 
  -3   9   9       22.08       10.74     13.76 o 
  -2   9   9       84.67       88.72     22.49 o 
  -1   9   9      119.86      112.73     23.88 o 
   0   9   9      434.77      421.64     45.18 o 
   1   9   9      398.96      416.61     30.69 o 
   2   9   9      247.53      189.75     23.36 o 
   3   9   9        7.78        6.94      9.72 o 
   4   9   9        6.72       14.96     12.29 o 
   5   9   9       35.92       48.99     17.52 o 
   6   9   9       10.22        4.96     18.04 o 
  -7  10   9        3.32        2.07     20.05 o 
  -6  10   9        2.85        7.84     18.76 o 
  -5  10   9       15.13       20.91     16.53 o 
  -4  10   9       52.24       31.51     17.92 o 
  -3  10   9        4.48        8.81     14.33 o 
  -2  10   9      114.68      117.20     25.29 o 
  -1  10   9       35.55       26.10     15.57 o 
   0  10   9      131.97      118.24     19.62 o 
   1  10   9      167.58      153.86     21.85 o 
   2  10   9       36.99       34.96     15.32 o 
   3  10   9        0.90        4.49     11.57 o 
   4  10   9       16.24       17.17     14.70 o 
   5  10   9        7.91        9.66     14.71 o 
   6  10   9       24.01       38.47     19.64 o 
  -7  11   9       36.11       46.94     24.78 o 
  -6  11   9       18.10       32.37     22.98 o 
  -5  11   9        1.06       -2.23     15.74 o 
  -4  11   9        0.88        9.06     14.29 o 
  -3  11   9        7.64        8.28     13.51 o 
  -2  11   9      156.13      135.26     26.55 o 
  -1  11   9        0.00        3.37     12.47 o 
   0  11   9       57.97       41.66     14.52 o 
   1  11   9       63.49       60.96     16.92 o 
   2  11   9       36.16       48.97     16.93 o 
   3  11   9       50.00       96.32     22.40 o 
   4  11   9       56.86       35.66     22.56 o 
   5  11   9        1.10       -3.17     12.91 o 
   6  11   9        0.56       18.67     21.58 o 
  -7  12   9        3.39      -12.26     20.25 o 
  -6  12   9      103.04      144.34     34.69 o 
  -5  12   9        7.78       10.69     18.62 o 
  -4  12   9       19.54       20.92     18.58 o 
  -3  12   9        3.81       10.96     14.85 o 
  -2  12   9       12.56       19.48     15.90 o 
  -1  12   9        3.01        2.10     10.80 o 
   0  12   9      412.15      364.26     31.33 o 
   1  12   9       17.30       16.05     12.25 o 
   2  12   9        4.32        4.85     11.43 o 
   3  12   9       10.13        6.00     13.30 o 
   4  12   9        0.18        0.13      9.96 o 
   5  12   9        3.95        5.82     15.09 o 
  -6  13   9        2.48        9.16     19.51 o 
  -5  13   9        1.02        1.91     17.48 o 
  -4  13   9        3.77        3.28     16.07 o 
  -3  13   9       28.45       22.89     18.21 o 
  -2  13   9        3.88      -11.32     13.93 o 
  -1  13   9        0.91       12.51     12.37 o 
   0  13   9        5.75        8.03     12.22 o 
   1  13   9       39.13       45.84     16.88 o 
   2  13   9        4.85        4.70     12.80 o 
   3  13   9       29.81       21.30     12.24 o 
   4  13   9       12.35       10.16     15.32 o 
   5  13   9       16.30       -0.34     17.20 o 
  -6  14   9       15.37       21.55     26.42 o 
  -5  14   9        0.08       -4.60     16.62 o 
  -4  14   9       36.93       44.07     24.15 o 
  -3  14   9       14.76        9.23     18.96 o 
  -2  14   9        1.13        7.99     17.79 o 
  -1  14   9       10.05       -1.52     12.62 o 
   0  14   9        1.10        0.17     12.09 o 
   1  14   9        3.53       -4.66     11.51 o 
   2  14   9       40.68       44.54     18.92 o 
   3  14   9       22.71       27.88     15.60 o 
   4  14   9       94.36       84.61     63.47 o 
  -5  15   9        2.15        8.35     22.37 o 
  -4  15   9        6.18        2.00     17.75 o 
  -3  15   9        8.95        4.09     14.58 o 
  -2  15   9        0.90       -0.50     16.08 o 
  -1  15   9       14.20       16.14     14.50 o 
   0  15   9       11.33       14.25     12.52 o 
   1  15   9        0.02        8.81     14.88 o 
   2  15   9        8.33       17.66     17.21 o 
   3  15   9        0.22        5.29     16.02 o 
   4  15   9        8.86        0.19     16.87 o 
  -5  16   9       10.23       -7.65     40.24 o 
  -4  16   9       29.30       34.16     26.35 o 
  -3  16   9        3.14        8.29     21.18 o 
  -2  16   9       14.36       -2.86     12.57 o 
  -1  16   9        6.26        8.31     12.33 o 
   0  16   9       14.82       26.27     16.53 o 
   1  16   9        0.37        6.81     13.29 o 
   2  16   9       40.37       40.94     24.51 o 
   3  16   9       19.82       34.25     26.72 o 
  -4  17   9       38.75       59.25     32.79 o 
  -3  17   9        0.00        6.05     24.20 o 
  -2  17   9        3.51        2.80     16.00 o 
  -1  17   9       37.33       29.85     17.86 o 
   0  17   9       10.36       17.92     26.25 o 
   1  17   9        4.09        5.05     17.34 o 
   2  17   9       41.15       80.26     31.26 o 
  -2  18   9        0.32      -12.67     34.60 o 
  -1  18   9        7.53       24.32     29.07 o 
   0  18   9        8.68       -2.44     18.13 o 
   1  18   9        7.91        0.33     17.52 o 
  -8   0  10      112.76      132.18     52.91 o 
  -7   0  10       22.48       34.40     32.39 o 
  -6   0  10      343.33      447.04     60.96 o 
  -5   0  10      304.15      451.26     58.55 o 
  -4   0  10      248.99      315.66     45.27 o 
  -3   0  10     1254.57     1376.32     79.27 o 
  -2   0  10      325.19      288.99     27.00 o 
  -1   0  10       16.14       20.86     10.91 o 
   0   0  10      145.20      145.70     24.85 o 
   1   0  10      604.95      648.25     36.67 o 
   2   0  10        0.15        4.59      9.56 o 
   3   0  10        0.22        7.44     16.09 o 
   4   0  10      459.49      392.92     57.34 o 
   5   0  10       28.78       29.78     27.96 o 
   6   0  10        0.37        2.82     14.28 o 
   7   0  10        1.03       -0.40     27.56 o 
  -8   1  10        1.20        3.40     21.39 o 
  -7   1  10        0.29       -0.60     16.72 o 
  -6   1  10        5.42       12.76     16.63 o 
  -5   1  10       12.24        8.88     14.84 o 
  -4   1  10       45.56       35.62     16.03 o 
  -3   1  10      602.67      747.19     42.28 o 
  -2   1  10        8.08       14.11      8.34 o 
  -1   1  10       89.11       98.18     12.10 o 
   0   1  10       31.43       39.98      9.36 o 
   1   1  10        8.10        9.68      6.88 o 
   2   1  10        0.36       -2.55      6.39 o 
   3   1  10       57.35       42.64     12.93 o 
   4   1  10       41.16       31.74     17.41 o 
   5   1  10       50.40       78.69     25.61 o 
   6   1  10        1.23        2.72      8.41 o 
   7   1  10        1.29       -7.54     16.64 o 
  -8   2  10        2.16        7.84     23.03 o 
  -7   2  10        0.94        5.44     19.11 o 
  -6   2  10       18.21       22.13     17.92 o 
  -5   2  10        7.80       12.75     15.38 o 
  -4   2  10       49.21       63.44     18.86 o 
  -3   2  10       13.74        9.83      7.56 o 
  -2   2  10      135.35      149.94     16.82 o 
  -1   2  10       26.66       18.81      9.22 o 
   0   2  10      221.78      217.37     16.00 o 
   1   2  10       44.97       41.20      9.62 o 
   2   2  10      662.69      693.43     34.08 o 
   3   2  10      936.22     1019.15     42.52 o 
   4   2  10       11.25        7.21     15.01 o 
   5   2  10      302.84      288.89     37.91 o 
   6   2  10       22.99        0.38      9.14 o 
   7   2  10        1.18       -1.99     18.12 o 
  -8   3  10        2.31       -1.21     20.32 o 
  -7   3  10        3.73        9.16     19.32 o 
  -6   3  10        0.00      -13.28     14.65 o 
  -5   3  10        7.47        8.31     12.22 o 
  -4   3  10       30.82       34.90     12.32 o 
  -3   3  10       66.07       63.71     13.44 o 
  -2   3  10      265.78      323.26     22.82 o 
  -1   3  10        0.58        1.80      7.32 o 
   0   3  10      534.86      541.71     24.00 o 
   1   3  10      958.29      978.19     31.29 o 
   2   3  10      537.42      562.56     31.68 o 
   3   3  10      680.12      735.29     37.71 o 
   4   3  10      253.12      209.42     32.15 o 
   5   3  10       44.23       32.90     19.82 o 
   6   3  10       28.29        4.43     11.97 o 
   7   3  10        0.18        0.30     18.39 o 
  -8   4  10        2.07        3.42     18.70 o 
  -7   4  10        3.32        0.94     17.73 o 
  -6   4  10        9.93       24.09     15.20 o 
  -5   4  10       51.65       53.15     16.09 o 
  -4   4  10      329.02      337.89     26.11 o 
  -3   4  10        4.96       11.02      9.14 o 
  -2   4  10       61.53       45.58     12.08 o 
  -1   4  10       36.75       33.71     10.89 o 
   0   4  10       19.37       17.61      7.71 o 
   1   4  10     1231.99     1254.70     34.94 o 
   2   4  10       53.76       42.31     13.13 o 
   3   4  10       36.09       23.20     11.92 o 
   4   4  10       70.81       70.24     17.41 o 
   5   4  10       12.25       10.59     16.49 o 
   6   4  10        0.04        2.14     10.50 o 
   7   4  10        4.80        6.81     21.59 o 
  -8   5  10        0.96       -9.48     16.23 o 
  -7   5  10       14.65        3.06     17.21 o 
  -6   5  10      112.73      127.17     29.44 o 
  -5   5  10        0.72       -4.70     12.95 o 
  -4   5  10        0.91        2.03      9.27 o 
  -3   5  10       38.06       29.94     11.67 o 
  -2   5  10        1.18        4.17      7.46 o 
  -1   5  10        2.01        1.83      7.39 o 
   0   5  10      884.90      905.58     37.18 o 
   1   5  10      514.72      530.78     30.14 o 
   2   5  10      137.07      122.88     19.46 o 
   3   5  10      289.49      247.65     24.61 o 
   4   5  10        2.23        0.77     10.71 o 
   5   5  10        1.03        3.18     15.31 o 
   6   5  10       37.62       47.04     24.18 o 
   7   5  10        4.74       12.91     26.18 o 
  -8   6  10        4.26        7.04     17.91 o 
  -7   6  10        0.01       -6.14     11.67 o 
  -6   6  10        9.02       -2.38     15.18 o 
  -5   6  10       90.39      102.50     25.66 o 
  -4   6  10       81.08      102.62     25.38 o 
  -3   6  10       14.48        9.48     12.62 o 
  -2   6  10      167.86      152.27     17.72 o 
  -1   6  10       10.41        6.56      8.31 o 
   0   6  10      165.32      161.02     18.19 o 
   1   6  10     1300.60     1269.99     48.53 o 
   2   6  10      372.92      331.35     26.58 o 
   3   6  10       26.50       26.67     11.53 o 
   4   6  10      154.67      144.41     21.01 o 
   5   6  10       49.45       49.79     19.16 o 
   6   6  10       27.14       42.68     20.26 o 
  -8   7  10       26.18       21.70     30.28 o 
  -7   7  10       48.98       13.13     16.60 o 
  -6   7  10      354.54      430.74     64.38 o 
  -5   7  10       16.02        4.55     16.64 o 
  -4   7  10       13.95        8.57     14.71 o 
  -3   7  10       33.83       27.41     15.35 o 
  -2   7  10      136.18      146.44     24.66 o 
  -1   7  10      277.41      278.08     30.03 o 
   0   7  10     1302.34     1497.20     47.71 o 
   1   7  10      493.88      522.33     30.99 o 
   2   7  10        8.02        7.54      8.21 o 
   3   7  10       57.72       46.42     13.58 o 
   4   7  10        0.81        1.55     10.66 o 
   5   7  10        1.89       -7.14     14.29 o 
   6   7  10       15.07       19.16     20.00 o 
  -8   8  10       11.09       14.89     21.91 o 
  -7   8  10       10.96        2.89     15.60 o 
  -6   8  10       15.70       -1.53     17.39 o 
  -5   8  10       52.98       46.27     21.13 o 
  -4   8  10       66.52       70.22     22.26 o 
  -3   8  10      149.59      158.86     26.65 o 
  -2   8  10      163.78      192.61     35.01 o 
  -1   8  10       10.94       22.39     14.62 o 
   0   8  10      311.14      313.91     33.13 o 
   1   8  10     1277.63     1308.69     52.33 o 
   2   8  10        2.75       -0.45      8.10 o 
   3   8  10       33.63       49.63     14.35 o 
   4   8  10       24.05       32.96     14.10 o 
   5   8  10       10.55       22.22     14.98 o 
   6   8  10       17.92       16.18     21.16 o 
  -7   9  10       19.35       20.25     20.11 o 
  -6   9  10        7.67       31.16     21.25 o 
  -5   9  10       39.25       36.62     19.66 o 
  -4   9  10      156.60      200.44     31.13 o 
  -3   9  10      242.00      251.48     32.99 o 
  -2   9  10      302.32      295.47     33.75 o 
  -1   9  10      475.99      456.43     66.39 o 
   0   9  10      652.72      665.31     47.23 o 
   1   9  10        1.57       -6.43      8.50 o 
   2   9  10       19.94        3.67     10.20 o 
   3   9  10        0.98        1.79     11.91 o 
   4   9  10        6.01       10.51     12.24 o 
   5   9  10        0.52        1.91     12.73 o 
   6   9  10        1.71       11.17     21.55 o 
  -7  10  10        1.79       18.03     22.06 o 
  -6  10  10       23.69       34.78     23.12 o 
  -5  10  10       14.70       16.35     17.95 o 
  -4  10  10        0.20        6.90     14.97 o 
  -3  10  10       39.96       40.69     18.96 o 
  -2  10  10       25.07       28.81     18.04 o 
  -1  10  10       77.47       77.16     22.88 o 
   0  10  10       27.55       43.46     18.65 o 
   1  10  10       19.62       12.16     12.02 o 
   2  10  10        2.68       11.67     12.72 o 
   3  10  10       19.46        7.68     13.73 o 
   4  10  10        2.09        0.68     14.22 o 
   5  10  10       48.55       74.42     24.33 o 
  -7  11  10        0.01       -1.73     21.98 o 
  -6  11  10        4.01       -4.83     16.37 o 
  -5  11  10        5.63       11.44     18.47 o 
  -4  11  10       43.20       51.77     21.98 o 
  -3  11  10        1.69      -10.18     11.84 o 
  -2  11  10       81.83       98.04     25.13 o 
  -1  11  10        0.16        4.34     13.63 o 
   0  11  10       67.18       44.97     15.14 o 
   1  11  10      134.73      129.19     23.49 o 
   2  11  10       21.39       23.18     15.10 o 
   3  11  10        3.64       17.63     15.10 o 
   4  11  10        3.85       -9.43     10.65 o 
   5  11  10        3.08        7.71     15.41 o 
  -6  12  10        1.14       -8.54     16.62 o 
  -5  12  10        3.62       -1.23     19.19 o 
  -4  12  10        1.16        2.26     17.84 o 
  -3  12  10        0.51      -10.48     12.59 o 
  -2  12  10      213.10      217.62     32.95 o 
  -1  12  10       99.95       99.73     26.18 o 
   0  12  10      314.90      318.93     30.51 o 
   1  12  10       23.92       26.43     14.90 o 
   2  12  10       57.57       61.73     19.52 o 
   3  12  10        8.59        2.22      9.81 o 
   4  12  10        4.03      -12.34     12.34 o 
   5  12  10       50.46       37.39     27.89 o 
  -6  13  10        0.20       -5.13     20.96 o 
  -5  13  10       15.26       32.36     34.40 o 
  -4  13  10       13.53       20.92     19.08 o 
  -3  13  10      197.07      200.43     33.77 o 
  -2  13  10       11.04       11.72     17.86 o 
  -1  13  10      130.72      125.49     30.28 o 
   0  13  10        8.34        8.04     13.05 o 
   1  13  10        6.76       -0.71     11.88 o 
   2  13  10        1.15        7.80     13.94 o 
   3  13  10       47.11       33.91     31.27 o 
   4  13  10       30.81       31.64     24.31 o 
  -5  14  10        1.53      -17.58     17.58 o 
  -4  14  10        2.87      -15.79     16.15 o 
  -3  14  10       22.56        8.00     15.52 o 
  -2  14  10       54.09       28.59     24.24 o 
  -1  14  10        2.46        9.52     17.35 o 
   0  14  10        6.31        3.34     13.24 o 
   1  14  10       36.06       43.51     19.16 o 
   2  14  10        0.22        3.74     15.64 o 
   3  14  10        1.15       -1.96     13.72 o 
   4  14  10       30.43        9.20     16.37 o 
  -5  15  10       36.75       52.33     36.11 o 
  -4  15  10        1.00       -2.56     19.77 o 
  -3  15  10       36.72       19.37     13.78 o 
  -2  15  10        0.60       -5.85     10.60 o 
  -1  15  10        4.24        2.51     11.94 o 
   0  15  10       18.28       15.96     12.93 o 
   1  15  10        4.36       25.84     17.05 o 
   2  15  10       39.00       90.00     24.85 o 
   3  15  10       64.36       91.43     26.84 o 
  -4  16  10        0.68        1.70     23.34 o 
  -3  16  10        2.68        2.63     15.98 o 
  -2  16  10        1.34        3.43     15.78 o 
  -1  16  10       40.23       18.18     22.13 o 
   0  16  10        0.09        4.65     13.54 o 
   1  16  10       18.48       18.39     18.55 o 
   2  16  10        0.01       16.31     18.57 o 
  -3  17  10       27.02       36.12     28.53 o 
  -2  17  10        1.07       -4.91     17.90 o 
  -1  17  10        6.47        8.30     17.75 o 
   0  17  10       46.50       35.39     18.54 o 
   1  17  10        3.56       -8.98     19.66 o 
  -8   1  11        3.67       10.04     25.03 o 
  -7   1  11       28.32       28.51     22.61 o 
  -6   1  11       12.28       18.83     20.42 o 
  -5   1  11        6.49        4.71     14.68 o 
  -4   1  11       61.33       59.55     19.39 o 
  -3   1  11        0.51       -1.46      7.75 o 
  -2   1  11        0.26        6.03      7.53 o 
  -1   1  11       56.97       60.61     11.63 o 
   0   1  11       44.87       43.27     10.51 o 
   1   1  11       66.29       62.47     12.11 o 
   2   1  11       12.32       10.13      9.37 o 
   3   1  11       50.92       55.81     20.70 o 
   4   1  11       31.77       30.08     18.96 o 
   5   1  11        9.30        4.67     18.92 o 
   6   1  11        4.09       -0.75     14.36 o 
  -8   2  11        9.68       11.08     27.29 o 
  -7   2  11       20.90       29.36     22.76 o 
  -6   2  11       12.45       13.26     19.31 o 
  -5   2  11       17.99       25.57     17.29 o 
  -4   2  11       23.36       24.49     12.13 o 
  -3   2  11        5.97        7.45      8.85 o 
  -2   2  11        0.12        5.39      7.99 o 
  -1   2  11       49.25       46.38     10.60 o 
   0   2  11       30.10       43.78     10.46 o 
   1   2  11      235.47      200.81     17.28 o 
   2   2  11      259.97      247.97     23.20 o 
   3   2  11       43.68       39.06     17.52 o 
   4   2  11       18.90       14.96     17.56 o 
   5   2  11        4.38        3.41     17.82 o 
   6   2  11        6.05        8.19     14.90 o 
  -8   3  11        5.13        3.97     24.78 o 
  -7   3  11        0.00        2.13     19.02 o 
  -6   3  11        3.31        2.53     14.23 o 
  -5   3  11      113.94      140.26     22.50 o 
  -4   3  11       17.03       27.08     12.05 o 
  -3   3  11       36.27       36.77     12.00 o 
  -2   3  11       50.11       45.09     12.57 o 
  -1   3  11       14.37       16.54      9.35 o 
   0   3  11        8.89        5.95      7.01 o 
   1   3  11       33.97       28.82      9.69 o 
   2   3  11      304.07      240.14     23.77 o 
   3   3  11       63.39       65.62     16.46 o 
   4   3  11       44.71       46.16     21.13 o 
   5   3  11        6.33        0.79     15.54 o 
   6   3  11       13.98        0.05     14.45 o 
  -8   4  11        0.87        3.20     19.87 o 
  -7   4  11        0.80       -2.49     15.58 o 
  -6   4  11        1.22      -11.72     14.25 o 
  -5   4  11        1.39       -3.29     10.97 o 
  -4   4  11        1.09        1.21      9.43 o 
  -3   4  11       89.21       88.81     16.30 o 
  -2   4  11        0.20       -1.73      7.81 o 
  -1   4  11       25.81       16.50      9.60 o 
   0   4  11      423.60      404.37     22.49 o 
   1   4  11      380.16      449.30     29.47 o 
   2   4  11        7.14        9.05     10.02 o 
   3   4  11        4.86       -3.39      9.23 o 
   4   4  11        7.62        8.58     15.11 o 
   5   4  11        5.00       -7.72     16.05 o 
   6   4  11       42.68       65.43     29.35 o 
  -8   5  11        0.00       -8.92     17.50 o 
  -7   5  11       26.19       -3.49     10.34 o 
  -6   5  11        1.00        6.75     17.83 o 
  -5   5  11       44.06       46.15     20.34 o 
  -4   5  11       12.96       -0.38     12.23 o 
  -3   5  11       25.84       20.94     11.02 o 
  -2   5  11       86.00       95.24     16.09 o 
  -1   5  11      569.48      607.03     32.51 o 
   0   5  11       75.59       68.61     12.59 o 
   1   5  11     2338.93     2515.15     66.18 o 
   2   5  11       29.74       18.12     11.20 o 
   3   5  11      296.50      256.16     25.94 o 
   4   5  11      222.21      200.16     35.21 o 
   5   5  11        7.15       14.95     18.27 o 
   6   5  11       73.16       91.09     32.76 o 
  -8   6  11        0.60       -7.14     20.01 o 
  -7   6  11        3.65       -7.58     11.97 o 
  -6   6  11       10.27       12.24     19.62 o 
  -5   6  11       95.41      111.54     27.75 o 
  -4   6  11      182.09      236.77     32.28 o 
  -3   6  11       12.11       10.06     13.66 o 
  -2   6  11      592.41      671.08     46.45 o 
  -1   6  11       80.70       58.37     14.05 o 
   0   6  11      199.59      193.97     20.61 o 
   1   6  11        4.18        1.30      8.56 o 
   2   6  11        7.51        4.16     10.04 o 
   3   6  11      100.53       98.35     20.06 o 
   4   6  11       28.69       28.91     15.26 o 
   5   6  11        8.70        9.70     20.13 o 
   6   6  11        0.60      -11.34     18.04 o 
  -8   7  11        0.11      -16.39     17.94 o 
  -7   7  11       17.62        2.16     15.45 o 
  -6   7  11       39.57       13.32     29.07 o 
  -5   7  11      110.97      130.39     31.31 o 
  -4   7  11      136.78      139.17     30.09 o 
  -3   7  11      115.36      124.27     28.30 o 
  -2   7  11     1440.84     1619.35     71.83 o 
  -1   7  11       22.64       26.54     15.01 o 
   0   7  11       87.74      108.39     23.28 o 
   1   7  11       78.05       77.97     16.99 o 
   2   7  11       11.76       17.09     11.05 o 
   3   7  11       19.09       27.64     14.30 o 
   4   7  11        2.16       -0.39     11.25 o 
   5   7  11       20.59       50.02     21.12 o 
   6   7  11        0.61       -3.25     20.53 o 
  -7   8  11        1.53        4.35     18.38 o 
  -6   8  11       54.66       14.28     30.88 o 
  -5   8  11        8.31       10.06     17.18 o 
  -4   8  11      109.74      129.13     29.79 o 
  -3   8  11       10.49        5.76     13.66 o 
  -2   8  11      871.51     1054.16     60.70 o 
  -1   8  11       13.08       16.22     13.80 o 
   0   8  11      128.81      129.50     26.50 o 
   1   8  11       17.94       11.04     14.35 o 
   2   8  11      145.37      169.40     28.26 o 
   3   8  11       49.68       85.08     17.72 o 
   4   8  11      194.60      249.07     26.94 o 
   5   8  11        9.25       16.22     17.92 o 
   6   8  11        4.28        1.18     21.03 o 
  -7   9  11        0.00        0.57     19.58 o 
  -6   9  11        1.10        7.44     16.87 o 
  -5   9  11        4.21        3.91     24.04 o 
  -4   9  11       70.11       79.78     24.37 o 
  -3   9  11        8.54       11.40     15.18 o 
  -2   9  11       74.12       91.74     24.40 o 
  -1   9  11      471.06      559.00     47.88 o 
   0   9  11       11.48       14.11     13.93 o 
   1   9  11        4.94        7.04     12.94 o 
   2   9  11       81.81       76.15     19.20 o 
   3   9  11        2.25        4.95     12.50 o 
   4   9  11        2.39       -0.86     12.97 o 
   5   9  11       19.48       36.97     25.94 o 
  -7  10  11        5.46       16.30     23.96 o 
  -6  10  11        0.13        0.39     15.89 o 
  -5  10  11        0.86       13.46     18.01 o 
  -4  10  11       74.79       65.64     24.73 o 
  -3  10  11       23.74       29.37     18.22 o 
  -2  10  11       28.86       13.68     16.64 o 
  -1  10  11        0.05       -8.93     10.93 o 
   0  10  11       14.43        7.39     13.49 o 
   1  10  11       18.94        4.01     13.35 o 
   2  10  11       58.61       53.06     18.39 o 
   3  10  11        0.02        5.65     13.71 o 
   4  10  11        7.91        6.41     11.67 o 
   5  10  11        6.68       16.92     19.60 o 
  -6  11  11        9.14        6.95     20.35 o 
  -5  11  11        9.88        1.17     15.81 o 
  -4  11  11       24.37       33.28     21.25 o 
  -3  11  11        5.78       -0.59     14.72 o 
  -2  11  11      107.22      127.52     29.75 o 
  -1  11  11      130.81      129.11     29.33 o 
   0  11  11       43.30       41.76     20.10 o 
   1  11  11       18.89       17.29     13.41 o 
   2  11  11        6.11       -0.81     12.89 o 
   3  11  11       15.30       10.02     11.72 o 
   4  11  11       65.01       61.15     43.15 o 
   5  11  11        3.35       18.56     21.78 o 
  -6  12  11        0.02       18.02     23.64 o 
  -5  12  11        0.10       -8.32     15.42 o 
  -4  12  11        7.00       13.32     17.93 o 
  -3  12  11        9.11       14.15     19.05 o 
  -2  12  11       89.84      110.99     29.32 o 
  -1  12  11        8.57       11.45     16.57 o 
   0  12  11        5.59       21.94     19.13 o 
   1  12  11       10.26       13.25     14.76 o 
   2  12  11       23.25       22.75     16.23 o 
   3  12  11        3.46       -6.01     12.57 o 
   4  12  11        2.16       -1.51     15.01 o 
  -6  13  11        7.94       17.75     25.08 o 
  -5  13  11       15.31       29.52     25.24 o 
  -4  13  11        0.00       -7.51      9.83 o 
  -3  13  11        0.65       -4.86     12.26 o 
  -2  13  11       42.14       17.62     23.04 o 
  -1  13  11       22.75       13.85     16.95 o 
   0  13  11        0.04        0.18     15.13 o 
   1  13  11       50.36       72.21     21.20 o 
   2  13  11       53.77       57.96     20.28 o 
   3  13  11        1.26       -9.09     12.74 o 
   4  13  11       14.97       17.60     17.23 o 
  -5  14  11        0.69        7.14     23.72 o 
  -4  14  11        2.43       18.76     17.30 o 
  -3  14  11        7.99        0.30     13.86 o 
  -2  14  11       24.77       12.89     13.98 o 
  -1  14  11        0.02       -4.22     10.06 o 
   0  14  11       61.67       81.96     27.17 o 
   1  14  11        0.48       -0.96     14.11 o 
   2  14  11       10.19       -0.82     16.37 o 
   3  14  11       27.85       -4.62     14.90 o 
  -4  15  11        0.01       -3.61     21.14 o 
  -3  15  11        0.02        9.37     16.11 o 
  -2  15  11       15.07        1.32     14.40 o 
  -1  15  11        0.02       -0.05     14.59 o 
   0  15  11        5.71       -2.66     14.18 o 
   1  15  11       22.93       73.84     23.58 o 
   2  15  11       94.90      163.92     31.61 o 
  -3  16  11        4.66       12.69     19.16 o 
  -2  16  11       54.47       26.55     37.22 o 
  -1  16  11       15.93        3.70     16.50 o 
   0  16  11       64.30       39.35     31.51 o 
   1  16  11       58.13       70.78     23.91 o 
   2  16  11        0.49       46.47     40.04 o 
  -2  17  11       17.06        6.44     17.86 o 
  -1  17  11        7.97        8.89     18.43 o 
   0  17  11       37.87       25.85     19.09 o 
  -8   0  12       27.81       38.02     43.26 o 
  -7   0  12       47.83       72.43     43.05 o 
  -6   0  12        0.78        6.64     23.54 o 
  -5   0  12      285.73      400.36     56.94 o 
  -4   0  12      185.13      247.06     44.06 o 
  -3   0  12        0.52        2.05     10.85 o 
  -2   0  12      234.16      249.67     27.84 o 
  -1   0  12      288.78      299.68     29.08 o 
   0   0  12        5.23       -0.02      9.66 o 
   1   0  12       22.92       12.51     11.98 o 
   2   0  12      524.39      505.38     60.36 o 
   3   0  12      187.93      257.32     49.29 o 
   4   0  12        2.23        7.85     22.73 o 
   5   0  12        0.07       -5.83     11.07 o 
   6   0  12       27.94        3.42     24.95 o 
  -8   1  12        5.74       13.17     26.44 o 
  -7   1  12        1.51        7.97     23.03 o 
  -6   1  12        1.41       -5.09     17.60 o 
  -5   1  12        5.38        8.27     16.49 o 
  -4   1  12       71.27       64.23     16.49 o 
  -3   1  12        1.82        5.47      9.39 o 
  -2   1  12        4.11        4.97      7.32 o 
  -1   1  12       27.30       24.27      9.24 o 
   0   1  12       47.74       54.21     12.05 o 
   1   1  12       33.27       48.39     11.82 o 
   2   1  12       62.56       47.37     14.36 o 
   3   1  12       41.93       31.37     18.99 o 
   4   1  12       21.55       47.78     22.82 o 
   5   1  12        0.68        2.53      9.38 o 
   6   1  12        3.09       -7.26     14.72 o 
  -8   2  12        8.11       27.16     43.46 o 
  -7   2  12        1.78       -3.47     22.71 o 
  -6   2  12       17.72       28.87     21.82 o 
  -5   2  12       64.11       65.76     18.87 o 
  -4   2  12       45.61       47.05     15.04 o 
  -3   2  12       54.86       60.84     15.26 o 
  -2   2  12        3.95        4.12      8.06 o 
  -1   2  12        1.61       -0.82      6.86 o 
   0   2  12       83.28       84.13     14.03 o 
   1   2  12      140.02      104.40     15.08 o 
   2   2  12      184.57      177.61     22.85 o 
   3   2  12      105.08      118.56     27.97 o 
   4   2  12        0.12        4.55     16.39 o 
   5   2  12       15.30       -4.41      9.71 o 
   6   2  12        1.40        6.65     18.36 o 
  -8   3  12        0.26        7.04     18.62 o 
  -7   3  12        3.75       -1.16     13.38 o 
  -6   3  12        3.53       11.92     14.86 o 
  -5   3  12        2.48        3.05     12.18 o 
  -4   3  12       95.53      124.34     20.71 o 
  -3   3  12       38.41       44.17     13.91 o 
  -2   3  12      276.59      303.68     25.36 o 
  -1   3  12      132.05      139.85     16.30 o 
   0   3  12      383.97      397.41     23.24 o 
   1   3  12      714.39      830.33     39.82 o 
   2   3  12        2.06        3.29      8.98 o 
   3   3  12       72.38       60.13     21.96 o 
   4   3  12        6.39       17.00     18.82 o 
   5   3  12        1.74        4.61     13.33 o 
   6   3  12       73.62        4.94     18.88 o 
  -8   4  12        0.69      -12.17     17.78 o 
  -7   4  12        2.69       -8.25     10.10 o 
  -6   4  12       15.51        3.90     18.34 o 
  -5   4  12        2.08       -2.35     13.88 o 
  -4   4  12       90.00      131.70     21.47 o 
  -3   4  12       97.38      127.67     20.20 o 
  -2   4  12      138.13      163.58     20.62 o 
  -1   4  12     1796.20     2037.09     59.59 o 
   0   4  12      160.82      153.57     16.34 o 
   1   4  12      560.05      557.78     33.88 o 
   2   4  12      127.29      127.70     20.72 o 
   3   4  12        2.73        1.38     10.82 o 
   4   4  12       12.00        7.54     18.41 o 
   5   4  12       31.15       35.35     22.16 o 
   6   4  12       14.16       16.02     23.64 o 
  -8   5  12        5.23       12.70     24.36 o 
  -7   5  12        5.14       -0.96     12.76 o 
  -6   5  12        0.25        0.19     17.93 o 
  -5   5  12       25.15       28.42     19.71 o 
  -4   5  12       11.60       10.85     15.58 o 
  -3   5  12       28.18       27.65     16.43 o 
  -2   5  12      174.82      208.27     22.12 o 
  -1   5  12      161.33      152.16     20.04 o 
   0   5  12        5.83        5.57      7.75 o 
   1   5  12       94.29       83.54     17.89 o 
   2   5  12       38.04       35.32     14.02 o 
   3   5  12        0.25       -1.06     11.84 o 
   4   5  12      104.22      135.32     31.98 o 
   5   5  12        5.68       13.77     19.92 o 
   6   5  12        2.08        9.62     24.66 o 
  -7   6  12       15.70       -0.55     13.92 o 
  -6   6  12       25.10       -8.37     16.68 o 
  -5   6  12        0.01       -2.60     16.81 o 
  -4   6  12       11.31       11.56     17.34 o 
  -3   6  12       22.11       39.66     18.03 o 
  -2   6  12     1191.89     1346.42     67.49 o 
  -1   6  12      824.62      861.97     53.98 o 
   0   6  12      573.99      547.11     33.67 o 
   1   6  12        6.57        0.75      9.90 o 
   2   6  12      142.97      152.19     22.48 o 
   3   6  12       33.96       18.47     13.78 o 
   4   6  12        5.70      -10.55     16.24 o 
   5   6  12       11.50       18.33     20.76 o 
  -7   7  12       26.80        7.89     16.06 o 
  -6   7  12        0.22        0.62     10.16 o 
  -5   7  12       77.47       93.46     29.93 o 
  -4   7  12        8.01       15.77     17.14 o 
  -3   7  12       27.43       23.40     17.86 o 
  -2   7  12       18.49       19.16     15.92 o 
  -1   7  12      204.58      221.68     31.43 o 
   0   7  12      106.59       91.38     23.75 o 
   1   7  12        6.73       12.54     14.72 o 
   2   7  12        2.45        5.70     11.18 o 
   3   7  12        7.69       16.22     13.70 o 
   4   7  12       34.51       38.60     22.97 o 
   5   7  12        0.01        7.73     20.75 o 
  -7   8  12       40.21        1.62     26.56 o 
  -6   8  12       43.59        1.10     10.98 o 
  -5   8  12       40.86       21.10     20.19 o 
  -4   8  12      152.07      184.45     33.57 o 
  -3   8  12        9.75       26.12     18.19 o 
  -2   8  12      440.36      478.73     43.55 o 
  -1   8  12      817.11      890.01     56.76 o 
   0   8  12        2.39       12.30     13.62 o 
   1   8  12       24.50       30.19     17.34 o 
   2   8  12       13.30       22.10     17.04 o 
   3   8  12       37.54       21.41     17.62 o 
   4   8  12        1.93       -3.28     17.37 o 
   5   8  12      100.12      159.94     38.96 o 
  -7   9  12        7.94        5.29     21.33 o 
  -6   9  12        5.68       -8.09     12.19 o 
  -5   9  12       46.95       24.99     20.40 o 
  -4   9  12       13.12        3.72     16.57 o 
  -3   9  12      171.16      217.73     33.90 o 
  -2   9  12       48.76       57.50     21.65 o 
  -1   9  12       91.36       58.61     21.29 o 
   0   9  12        0.14        5.33     13.52 o 
   1   9  12        5.49       13.03     14.61 o 
   2   9  12        6.54       20.62     17.33 o 
   3   9  12       35.36       45.77     22.37 o 
   4   9  12        0.70        8.66     19.43 o 
   5   9  12        0.15       -8.65     31.18 o 
  -6  10  12        0.35      -10.68     13.29 o 
  -5  10  12        5.31       -2.32     10.06 o 
  -4  10  12        0.00       -4.81     16.24 o 
  -3  10  12       22.54       28.26     19.46 o 
  -2  10  12       18.00       22.02     16.80 o 
  -1  10  12        8.46       -2.35     13.00 o 
   0  10  12        6.83       13.13     16.49 o 
   1  10  12       26.66       30.28     18.78 o 
   2  10  12        3.35        3.64     16.08 o 
   3  10  12       33.80       20.40     15.30 o 
   4  10  12        7.03        7.74     15.15 o 
  -6  11  12        9.01       26.18     25.09 o 
  -5  11  12        2.45       10.80     14.86 o 
  -4  11  12        0.11        8.39     14.45 o 
  -3  11  12        3.34       -0.50     15.93 o 
  -2  11  12        5.23       15.37     17.79 o 
  -1  11  12       32.07       42.02     20.97 o 
   0  11  12        2.46        3.06     14.79 o 
   1  11  12        0.73       10.41     15.84 o 
   2  11  12        0.16       -0.23     16.60 o 
   3  11  12       25.75       31.93     16.55 o 
   4  11  12       14.95       15.38     17.34 o 
  -6  12  12       18.06       42.52     28.99 o 
  -5  12  12        5.16       -1.15     15.67 o 
  -4  12  12       82.92       12.40     51.40 o 
  -3  12  12        9.90        2.63     13.59 o 
  -2  12  12       93.92       37.58     31.99 o 
  -1  12  12       15.78       12.93     17.01 o 
   0  12  12       13.25       11.77     16.82 o 
   1  12  12       39.46       62.04     24.43 o 
   2  12  12        3.06        0.15     13.90 o 
   3  12  12       99.09       43.49     37.45 o 
   4  12  12        2.85        7.02     16.93 o 
  -5  13  12       26.73       18.51     20.65 o 
  -4  13  12       64.74       23.74     32.69 o 
  -3  13  12       40.95       17.57     20.62 o 
  -2  13  12       32.90       -3.28     28.57 o 
  -1  13  12        4.89        2.63     17.42 o 
   0  13  12        0.81        2.05     16.69 o 
   1  13  12       14.77       -1.57     16.90 o 
   2  13  12       20.44       31.35     18.39 o 
   3  13  12       29.18       24.00     18.17 o 
  -4  14  12        2.11       14.09     17.67 o 
  -3  14  12       21.73        2.72     17.50 o 
  -2  14  12        0.46       -1.53     14.88 o 
  -1  14  12       32.15        6.28     17.70 o 
   0  14  12        9.72        5.00     18.85 o 
   1  14  12        9.45        3.63     18.74 o 
   2  14  12       29.39       43.75     21.83 o 
  -4  15  12        0.08       13.46     18.07 o 
  -3  15  12        1.13        0.17     18.16 o 
  -2  15  12        4.20        7.55     17.27 o 
  -1  15  12        1.83        7.99     17.02 o 
   0  15  12        0.40        1.51     18.49 o 
   1  15  12       49.37       86.99     26.39 o 
   2  15  12      130.90      223.94     38.15 o 
  -2  16  12        0.04       -1.11     18.03 o 
  -1  16  12        2.83        0.52     17.95 o 
   0  16  12        1.84       14.22     23.11 o 
  -8   1  13        0.72      -14.08     41.65 o 
  -7   1  13        0.03        6.74     24.74 o 
  -6   1  13        0.63       -2.76     18.70 o 
  -5   1  13        3.79       11.89     13.77 o 
  -4   1  13        0.49       -4.99      9.36 o 
  -3   1  13       46.56       47.59     12.24 o 
  -2   1  13       12.68        8.26      8.09 o 
  -1   1  13      180.40      189.86     17.96 o 
   0   1  13       80.10       81.73     14.70 o 
   1   1  13       61.89       58.82     13.34 o 
   2   1  13       18.48       23.61     16.14 o 
   3   1  13        2.15       -0.78     14.28 o 
   4   1  13        7.94       19.02     19.53 o 
   5   1  13        5.53       -0.30     13.37 o 
   6   1  13       75.17        6.27     19.51 o 
  -8   2  13        1.70       -5.73     18.64 o 
  -7   2  13        0.75        8.19     17.56 o 
  -6   2  13        8.72       10.49     14.25 o 
  -5   2  13        2.52       -0.29     11.51 o 
  -4   2  13       15.75       10.63     11.08 o 
  -3   2  13       32.87       31.17     13.66 o 
  -2   2  13        0.42        4.91      8.30 o 
  -1   2  13       75.63       83.20     14.62 o 
   0   2  13        2.39       -2.58      7.47 o 
   1   2  13        6.41       11.23     10.87 o 
   2   2  13       42.31       37.08     14.54 o 
   3   2  13       13.42       19.77     18.47 o 
   4   2  13       37.75        6.88     27.16 o 
   5   2  13       17.41       -0.04     13.48 o 
  -8   3  13        2.59        6.49     17.25 o 
  -7   3  13       11.52       -8.79     12.79 o 
  -6   3  13        0.10       -3.89     14.09 o 
  -5   3  13        0.46        1.05     12.19 o 
  -4   3  13        0.25       -6.15      9.76 o 
  -3   3  13       33.95       46.95     14.95 o 
  -2   3  13        0.58        2.81     10.11 o 
  -1   3  13        0.10        2.73      7.55 o 
   0   3  13      482.87      488.49     27.11 o 
   1   3  13       16.64        6.38     10.93 o 
   2   3  13      116.81       85.34     19.17 o 
   3   3  13       17.17       21.19     18.21 o 
   4   3  13       26.42        7.66     12.53 o 
   5   3  13        1.81       -5.95     16.57 o 
  -7   4  13        0.29       -5.38     11.60 o 
  -6   4  13       18.14        0.15     11.43 o 
  -5   4  13       17.04       19.23     18.63 o 
  -4   4  13        0.63        4.50     13.09 o 
  -3   4  13       18.32       25.69     12.95 o 
  -2   4  13      205.14      227.92     24.96 o 
  -1   4  13       20.15        8.47      8.79 o 
   0   4  13       26.53       27.74     10.34 o 
   1   4  13       83.73       83.56     18.82 o 
   2   4  13      136.40      115.79     21.61 o 
   3   4  13       32.39       26.05     19.13 o 
   4   4  13      102.46       26.75     72.33 o 
   5   4  13        8.46       -4.93     17.13 o 
  -7   5  13       31.07       -4.55     13.28 o 
  -6   5  13       38.07        1.11      9.24 o 
  -5   5  13        2.91       -3.38     15.41 o 
  -4   5  13        3.56       13.84     16.27 o 
  -3   5  13      261.06      311.76     36.32 o 
  -2   5  13       11.88       11.97     13.51 o 
  -1   5  13      939.00     1030.60     45.60 o 
   0   5  13       11.83       22.45     12.48 o 
   1   5  13        0.02       -0.51     10.80 o 
   2   5  13      172.21      183.98     25.17 o 
   3   5  13       26.07       24.01     20.24 o 
   4   5  13        0.44       -3.22     17.44 o 
   5   5  13        8.71       11.24     22.91 o 
  -7   6  13       32.30      -11.69     13.43 o 
  -6   6  13      122.19        8.31     11.93 o 
  -5   6  13       44.20       41.93     23.28 o 
  -4   6  13      538.31      827.27     60.05 o 
  -3   6  13      142.58      163.53     31.08 o 
  -2   6  13       15.75       25.27     17.63 o 
  -1   6  13      431.47      479.02     43.24 o 
   0   6  13       54.89       45.95     19.91 o 
   1   6  13       98.93      114.61     21.26 o 
   2   6  13        0.08        8.72     12.43 o 
   3   6  13        4.03        1.98     13.20 o 
   4   6  13       27.46       37.22     23.68 o 
   5   6  13        1.00        3.45     25.95 o 
  -7   7  13        2.94        1.51     18.56 o 
  -6   7  13       19.37       -2.57     12.73 o 
  -5   7  13        0.01        4.66     18.68 o 
  -4   7  13      147.22      197.17     36.63 o 
  -3   7  13      142.73      179.65     31.79 o 
  -2   7  13       22.05       25.78     17.12 o 
  -1   7  13        1.45        3.44     14.09 o 
   0   7  13      203.54      193.89     31.39 o 
   1   7  13       19.45       26.41     17.60 o 
   2   7  13       41.29       54.03     22.47 o 
   3   7  13        8.45       12.67     14.85 o 
   4   7  13        2.44       13.40     19.12 o 
   5   7  13       11.13       32.57     25.98 o 
  -7   8  13        1.83        7.68     18.84 o 
  -6   8  13       23.76       -3.93     13.76 o 
  -5   8  13        3.50       -8.09      8.25 o 
  -4   8  13        0.07       -3.56     15.63 o 
  -3   8  13       92.71      102.04     28.30 o 
  -2   8  13       27.65       28.25     18.99 o 
  -1   8  13        0.63       -0.82     13.48 o 
   0   8  13      203.50      276.34     35.67 o 
   1   8  13       17.14       23.91     19.64 o 
   2   8  13       89.55      102.81     28.45 o 
   3   8  13      103.31      118.89     31.72 o 
   4   8  13        0.86        6.64     24.14 o 
   5   8  13       71.66      132.18     55.73 o 
  -6   9  13        5.49       -2.84     14.03 o 
  -5   9  13        0.17       -0.92     11.91 o 
  -4   9  13      146.88       52.29     74.64 o 
  -3   9  13       82.52      133.11     31.87 o 
  -2   9  13       35.53       49.21     21.04 o 
  -1   9  13        9.26       12.93     15.80 o 
   0   9  13        5.36       -1.95     16.60 o 
   1   9  13        2.40       12.93     15.78 o 
   2   9  13       47.05       62.64     25.69 o 
   3   9  13        8.33       -0.88     18.36 o 
   4   9  13        5.77       -4.63     25.95 o 
  -6  10  13        7.70       12.98     18.51 o 
  -5  10  13        3.85       12.93     15.59 o 
  -4  10  13        1.91        4.09     10.77 o 
  -3  10  13       78.93       47.96     58.85 o 
  -2  10  13        8.68        4.25     15.19 o 
  -1  10  13       33.61       57.85     22.96 o 
   0  10  13        7.49        8.88     16.41 o 
   1  10  13        1.46        5.52     17.78 o 
   2  10  13       11.10        4.43     18.99 o 
   3  10  13       10.20       25.26     22.40 o 
   4  10  13        0.14      -13.15     22.53 o 
  -6  11  13        0.46       -0.75     19.65 o 
  -5  11  13        3.85       -1.54     14.98 o 
  -4  11  13       35.69       14.32     28.47 o 
  -3  11  13       39.06       16.85     22.33 o 
  -2  11  13        4.31       -1.17     16.33 o 
  -1  11  13        1.99       -7.06     15.08 o 
   0  11  13       32.96       58.15     35.81 o 
   1  11  13        5.67       10.74     18.62 o 
   2  11  13       92.11      149.14     36.54 o 
   3  11  13        1.40       -1.76     20.92 o 
  -5  12  13        3.37       -2.25     15.87 o 
  -4  12  13        1.70        1.20     14.44 o 
  -3  12  13       39.40       12.49     23.04 o 
  -2  12  13        2.20       -4.71     12.65 o 
  -1  12  13       22.56       33.85     20.96 o 
   0  12  13       19.12       23.35     20.84 o 
   1  12  13        2.80       21.54     20.48 o 
   2  12  13       27.60       52.41     26.89 o 
   3  12  13       65.63      186.15     41.39 o 
  -4  13  13        6.81       -3.66     15.69 o 
  -3  13  13        2.89        0.96     16.63 o 
  -2  13  13        6.55        0.78     20.52 o 
  -1  13  13        2.94       -9.44     16.66 o 
   0  13  13       13.96       11.71     21.17 o 
   1  13  13        9.41       16.46     20.67 o 
   2  13  13        6.11        8.35     22.55 o 
  -4  14  13       40.78       29.30     37.52 o 
  -3  14  13        0.88        0.31     17.72 o 
  -2  14  13       19.67        7.92     15.79 o 
  -1  14  13       34.89       44.74     25.93 o 
   0  14  13       48.43       71.64     33.50 o 
   1  14  13       53.80       63.47     29.48 o 
   2  14  13        1.67        9.66     34.20 o 
  -2  15  13        1.51        3.69     17.72 o 
  -1  15  13       40.51       28.28     24.83 o 
   0  15  13       58.39      124.86     35.70 o 
  -7   0  14       27.28       21.12     34.40 o 
  -6   0  14        5.14        0.80     29.98 o 
  -5   0  14        2.15       -8.65     23.54 o 
  -4   0  14       54.91       50.59     20.62 o 
  -3   0  14        3.23        6.06     12.37 o 
  -2   0  14        9.36        1.98     12.19 o 
  -1   0  14        9.40       23.70     14.86 o 
   0   0  14       32.54       25.67     16.07 o 
   1   0  14       31.27       60.56     31.39 o 
   2   0  14       27.36       47.68     27.96 o 
   3   0  14        1.01       21.73     28.77 o 
   4   0  14       13.14        3.42     14.08 o 
   5   0  14       29.05       -7.24     23.54 o 
  -7   1  14        7.73        1.90     15.30 o 
  -6   1  14       63.23       79.50     23.23 o 
  -5   1  14        0.87        4.66     13.32 o 
  -4   1  14        9.40        4.02     12.16 o 
  -3   1  14       19.96       21.99     10.96 o 
  -2   1  14       21.67       32.90     11.97 o 
  -1   1  14       59.32       57.25     13.92 o 
   0   1  14      366.17      403.86     26.03 o 
   1   1  14      178.64      188.58     24.16 o 
   2   1  14        2.50        3.87     16.43 o 
   3   1  14       18.61       46.84     22.26 o 
   4   1  14       24.57        2.03     10.52 o 
   5   1  14        2.47        1.07     21.33 o 
  -7   2  14       16.25        4.67     17.15 o 
  -6   2  14        1.40        0.74     10.20 o 
  -5   2  14        3.99        6.65     13.74 o 
  -4   2  14        1.37        5.41     12.11 o 
  -3   2  14        0.08        1.52      8.59 o 
  -2   2  14        1.30       -0.94      8.37 o 
  -1   2  14       14.45       23.43     10.60 o 
   0   2  14       14.51       15.71      9.86 o 
   1   2  14        2.82       -3.48     10.52 o 
   2   2  14        1.40        7.31     16.29 o 
   3   2  14        9.79        6.75     17.34 o 
   4   2  14       30.89       22.50     25.45 o 
   5   2  14       15.24       11.30     19.74 o 
  -7   3  14        1.78       -2.20     15.73 o 
  -6   3  14        0.01       -1.57     13.46 o 
  -5   3  14       10.84       14.52     18.65 o 
  -4   3  14        9.44        3.65     11.43 o 
  -3   3  14       33.51       35.04     15.13 o 
  -2   3  14       38.02       32.60     12.02 o 
  -1   3  14       44.14       54.10     13.40 o 
   0   3  14      124.78      159.46     23.30 o 
   1   3  14       28.67       12.51     12.69 o 
   2   3  14        3.61        8.48     17.79 o 
   3   3  14       15.88       -0.21     17.47 o 
   4   3  14       87.53       22.95     55.43 o 
   5   3  14        3.60       -9.14     18.76 o 
  -7   4  14        0.81       -0.04     18.01 o 
  -6   4  14       70.67        3.07      9.62 o 
  -5   4  14       61.05       92.29     32.49 o 
  -4   4  14       75.37       94.45     27.74 o 
  -3   4  14      378.05      500.01     47.16 o 
  -2   4  14      149.31      185.95     24.04 o 
  -1   4  14      392.37      445.71     27.68 o 
   0   4  14       22.79       17.80     12.69 o 
   1   4  14        3.55       12.20     12.65 o 
   2   4  14       13.73       13.25     13.71 o 
   3   4  14       48.87       25.57     21.73 o 
   4   4  14       21.52        9.46     17.29 o 
   5   4  14        0.78       -2.29     18.52 o 
  -7   5  14       14.56        2.62     16.99 o 
  -6   5  14       11.51       -6.44     10.80 o 
  -5   5  14       48.51        6.33     17.91 o 
  -4   5  14        1.59        8.76     17.52 o 
  -3   5  14      599.75      710.84     54.37 o 
  -2   5  14       87.98       91.88     25.96 o 
  -1   5  14        9.47        8.99     10.97 o 
   0   5  14       62.92       64.29     17.75 o 
   1   5  14        9.74       14.31     13.20 o 
   2   5  14       41.64       33.79     16.22 o 
   3   5  14       35.28       21.16     26.56 o 
   4   5  14       44.84       17.87     38.43 o 
   5   5  14       11.51       14.60     25.27 o 
  -7   6  14        0.13       11.14     19.51 o 
  -6   6  14       36.20       -6.24     13.52 o 
  -5   6  14        0.14       -1.43      9.38 o 
  -4   6  14      438.06      608.59     75.24 o 
  -3   6  14        5.93       -7.47     14.86 o 
  -2   6  14       31.08       10.74     16.71 o 
  -1   6  14       17.20       21.05     17.27 o 
   0   6  14        0.71        5.60     14.93 o 
   1   6  14        0.03       -1.17     13.72 o 
   2   6  14        7.44        7.30     14.35 o 
   3   6  14        2.79        6.88     17.81 o 
   4   6  14        0.08       -6.02     17.98 o 
  -6   7  14       21.19       -0.71     12.78 o 
  -5   7  14        1.33       -7.84      8.97 o 
  -4   7  14      202.70      141.22    139.72 o 
  -3   7  14      514.42      683.91     55.51 o 
  -2   7  14      176.94      187.22     32.09 o 
  -1   7  14        1.46        2.09     14.79 o 
   0   7  14        8.73        7.44     16.50 o 
   1   7  14       28.31       38.33     20.63 o 
   2   7  14       12.85        3.77     18.07 o 
   3   7  14       10.90      -17.30     17.30 o 
   4   7  14       36.57       32.39     31.99 o 
  -6   8  14       14.59       -4.58     14.90 o 
  -5   8  14        0.95       -8.07     11.87 o 
  -4   8  14       53.77       -2.38      9.32 o 
  -3   8  14       48.86       40.21     25.75 o 
  -2   8  14       40.77       45.02     23.30 o 
  -1   8  14        3.53        1.39     14.49 o 
   0   8  14        0.25       -4.83     12.30 o 
   1   8  14       11.08       -3.13     15.18 o 
   2   8  14       72.21      116.71     30.25 o 
   3   8  14       70.78       84.90     29.20 o 
   4   8  14       36.28       43.66     37.22 o 
  -6   9  14        2.00       -5.77     16.70 o 
  -5   9  14       17.47        9.99     14.54 o 
  -4   9  14        9.23        8.62     12.37 o 
  -3   9  14      113.97       99.24     28.93 o 
  -2   9  14        4.78        0.95     16.28 o 
  -1   9  14       10.99       27.46     18.78 o 
   0   9  14       11.51       19.72     19.05 o 
   1   9  14       90.65      112.07     31.63 o 
   2   9  14        5.22        5.23     20.25 o 
   3   9  14       88.74      125.41     34.79 o 
   4   9  14        6.73       25.15     36.01 o 
  -5  10  14       24.69       19.13     18.61 o 
  -4  10  14       19.06        8.63     16.51 o 
  -3  10  14        4.36        7.10     17.71 o 
  -2  10  14        4.00       13.89     17.76 o 
  -1  10  14        0.00        2.06     16.06 o 
   0  10  14        0.79        4.18     17.31 o 
   1  10  14        8.13       20.82     20.06 o 
   2  10  14       11.50       21.05     21.17 o 
   3  10  14       53.91       69.18     30.21 o 
  -5  11  14        0.65        4.16     16.97 o 
  -4  11  14        1.92        7.40     15.30 o 
  -3  11  14        4.68        3.37     13.65 o 
  -2  11  14        0.03        5.70     18.04 o 
  -1  11  14       20.46       36.61     22.33 o 
   0  11  14        0.78       11.18     17.93 o 
   1  11  14      107.06      167.11     36.84 o 
   2  11  14        0.94       -2.57     20.15 o 
   3  11  14       59.68       87.62     33.61 o 
  -4  12  14        6.49       -3.98     16.35 o 
  -3  12  14       12.07        6.08     16.80 o 
  -2  12  14        0.30        5.35     15.46 o 
  -1  12  14       61.46       77.02     27.04 o 
   0  12  14        4.40        8.34     19.19 o 
   1  12  14       19.04       19.82     20.91 o 
   2  12  14       16.36       42.74     27.87 o 
  -4  13  14        8.66        8.22     17.62 o 
  -3  13  14       19.76        8.00     25.45 o 
  -2  13  14        0.85       -1.02     18.92 o 
  -1  13  14       10.81        7.75     18.68 o 
   0  13  14        2.01        9.45     21.99 o 
   1  13  14       44.01       54.07     28.49 o 
  -2  14  14        4.30      -11.78     14.41 o 
  -1  14  14        5.77       29.48     23.83 o 
   0  14  14        6.03       16.71     24.27 o 
  -7   1  15        1.95       -9.43     16.37 o 
  -6   1  15        0.08        8.88     16.75 o 
  -5   1  15       12.50       10.18     14.61 o 
  -4   1  15        8.47        6.25     11.46 o 
  -3   1  15       75.19       72.67     16.74 o 
  -2   1  15        1.92        1.03      9.70 o 
  -1   1  15        2.28        3.28      9.96 o 
   0   1  15       10.76       22.79     11.22 o 
   1   1  15       13.50       -4.77     14.81 o 
   2   1  15       47.81       56.25     24.32 o 
   3   1  15       10.23        5.96     10.94 o 
   4   1  15       33.49       20.54     23.94 o 
  -7   2  15        0.62        0.62     18.02 o 
  -6   2  15        1.23       -2.03     15.55 o 
  -5   2  15        1.79        1.79     16.53 o 
  -4   2  15        9.24        1.92     13.61 o 
  -3   2  15        5.25        5.19     10.98 o 
  -2   2  15      245.70      254.46     23.64 o 
  -1   2  15        0.99        3.42     10.29 o 
   0   2  15      122.85      130.89     23.45 o 
   1   2  15       33.02       51.01     22.03 o 
   2   2  15        5.42        8.62     17.15 o 
   3   2  15        1.94        2.43     11.04 o 
   4   2  15      154.90       73.95    118.10 o 
  -7   3  15        1.72      -10.59     15.58 o 
  -6   3  15        3.02       -0.81     12.57 o 
  -5   3  15       39.42       47.03     23.79 o 
  -4   3  15        1.96       -4.69     12.73 o 
  -3   3  15        0.20       -2.59     10.13 o 
  -2   3  15      114.46      120.72     19.68 o 
  -1   3  15       15.88        8.14     10.44 o 
   0   3  15       62.23       84.15     20.07 o 
   1   3  15        0.18        0.50     12.58 o 
   2   3  15       14.58       21.50     21.23 o 
   3   3  15       17.02        0.41     15.78 o 
   4   3  15        0.15        0.54     19.86 o 
  -7   4  15        2.11      -13.12     13.12 o 
  -6   4  15        1.72        6.09     16.08 o 
  -5   4  15       18.46       -4.19     14.15 o 
  -4   4  15        8.27        0.26     17.21 o 
  -3   4  15       81.17       84.79     26.38 o 
  -2   4  15       17.92       23.39     15.04 o 
  -1   4  15       15.65       17.14     11.26 o 
   0   4  15       70.48       69.38     19.18 o 
   1   4  15        5.72       -1.35     12.99 o 
   2   4  15        3.82        6.92     15.37 o 
   3   4  15        1.35        0.87     14.92 o 
   4   4  15        6.53        6.73     20.31 o 
  -6   5  15        5.39        7.11     15.76 o 
  -5   5  15       19.79        7.78     20.32 o 
  -4   5  15       73.97       82.34     37.42 o 
  -3   5  15       20.68       25.12     17.97 o 
  -2   5  15       56.27       73.35     19.11 o 
  -1   5  15      127.47      161.50     31.58 o 
   0   5  15        0.02       12.15     16.87 o 
   1   5  15       57.95       53.62     18.62 o 
   2   5  15      113.04       30.36     82.08 o 
   3   5  15        2.19        5.50     17.67 o 
   4   5  15       36.32        8.36     18.88 o 
  -6   6  15       84.54       -8.25     16.17 o 
  -5   6  15       31.57        1.03     14.05 o 
  -4   6  15        3.25      -14.48     17.40 o 
  -3   6  15      181.38      211.45     49.29 o 
  -2   6  15       94.15       76.27     25.94 o 
  -1   6  15        0.01        4.26     16.71 o 
   0   6  15        2.81        5.59     16.35 o 
   1   6  15        6.57        7.82     17.15 o 
   2   6  15       21.94       -8.84     16.30 o 
   3   6  15        1.63        6.84     20.52 o 
   4   6  15        3.36      -21.53     25.95 o 
  -6   7  15       14.74       -9.18     15.22 o 
  -5   7  15       41.60        2.57     13.29 o 
  -4   7  15       73.45       12.15     56.23 o 
  -3   7  15       30.76       25.23     21.93 o 
  -2   7  15       75.78       39.98     41.34 o 
  -1   7  15        1.39        1.44     16.82 o 
   0   7  15       11.49       10.12     17.59 o 
   1   7  15        0.16       -1.82      9.61 o 
   2   7  15        5.33       13.17     18.56 o 
   3   7  15        1.10        3.02     26.96 o 
  -6   8  15       19.85        7.88     17.41 o 
  -5   8  15      111.00        2.27     15.28 o 
  -4   8  15        8.85       -4.00     14.11 o 
  -3   8  15        0.78       -7.55     10.28 o 
  -2   8  15        5.94        2.25     13.22 o 
  -1   8  15        1.85       -6.57     13.10 o 
   0   8  15        6.07       14.40     19.19 o 
   1   8  15       56.46       78.65     31.28 o 
   2   8  15        5.00       16.16     20.47 o 
   3   8  15       24.51       10.86     30.78 o 
  -5   9  15        6.30        1.95     17.43 o 
  -4   9  15        0.12       -2.85     13.06 o 
  -3   9  15        0.25        4.56     14.89 o 
  -2   9  15       23.97       40.15     21.82 o 
  -1   9  15        2.11        5.75     17.20 o 
   0   9  15      121.09      162.11     36.27 o 
   1   9  15      133.68      178.78     38.62 o 
   2   9  15        4.42        7.03     20.90 o 
   3   9  15      100.49      216.28     63.17 o 
  -5  10  15       45.15      -15.13     15.59 o 
  -4  10  15        0.14        6.09     17.01 o 
  -3  10  15       12.67       22.80     22.04 o 
  -2  10  15        2.40       13.03     17.67 o 
  -1  10  15        0.81        6.01     17.19 o 
   0  10  15       12.62       23.34     21.26 o 
   1  10  15        0.02      -12.72     17.41 o 
   2  10  15        8.32        2.09     22.25 o 
  -4  11  15        0.14        5.72     17.45 o 
  -3  11  15        6.12       27.48     24.15 o 
  -2  11  15       41.85       54.40     26.74 o 
  -1  11  15        6.85       16.37     20.34 o 
   0  11  15       12.23       20.32     21.77 o 
   1  11  15       36.28       58.03     27.01 o 
   2  11  15       16.23       23.86     25.61 o 
  -3  12  15        2.31       -1.18     17.13 o 
  -2  12  15        0.89        4.96     19.65 o 
  -1  12  15       10.69       13.89     22.11 o 
   0  12  15       57.90      123.56     36.26 o 
   1  12  15       32.97       74.31     31.84 o 
  -2  13  15        3.16       11.96     23.93 o 
  -1  13  15       17.30       13.43     24.55 o 
  -6   0  16        1.19       -0.76     17.84 o 
  -5   0  16        1.50       -3.12     16.79 o 
  -4   0  16        4.04        0.30     16.36 o 
  -3   0  16        0.23       -1.33     15.70 o 
  -2   0  16       95.34      112.86     28.52 o 
  -1   0  16       35.16       24.31     17.78 o 
   0   0  16       11.62       33.40     30.98 o 
   1   0  16        7.77       24.75     30.98 o 
   2   0  16        1.05        2.41     28.97 o 
   3   0  16       53.17      104.01     50.10 o 
   4   0  16       44.09        5.83     27.96 o 
  -6   1  16        4.38        2.56     15.75 o 
  -5   1  16        0.16       -2.54     12.23 o 
  -4   1  16        2.58       -2.73     11.33 o 
  -3   1  16       18.59       21.91     13.40 o 
  -2   1  16      131.25      184.99     23.04 o 
  -1   1  16       53.38       65.95     16.77 o 
   0   1  16        2.36        1.91     13.56 o 
   1   1  16       17.57       26.18     21.61 o 
   2   1  16        6.89        0.44     12.57 o 
   3   1  16        4.92       -3.11     16.12 o 
   4   1  16        0.16        2.73     20.37 o 
  -6   2  16        0.51       -9.53     20.67 o 
  -5   2  16        3.67        0.50     13.87 o 
  -4   2  16        2.97        2.97     14.28 o 
  -3   2  16       15.50       25.02     13.51 o 
  -2   2  16       83.21       97.73     19.14 o 
  -1   2  16       42.81       53.80     15.45 o 
   0   2  16        5.08        5.24     14.58 o 
   1   2  16       14.63       11.66     20.70 o 
   2   2  16      102.61       39.55     73.63 o 
   3   2  16        1.04        5.89     17.62 o 
   4   2  16        2.60        1.35     20.84 o 
  -6   3  16        0.83      -15.09     15.09 o 
  -5   3  16       38.10       60.48     24.49 o 
  -4   3  16        0.03       -1.33     15.08 o 
  -3   3  16        9.15        7.47     14.34 o 
  -2   3  16       37.04       36.31     14.20 o 
  -1   3  16        7.20        6.40     14.24 o 
   0   3  16        1.12        0.17     14.01 o 
   1   3  16        2.52       13.28     18.70 o 
   2   3  16        0.02        4.89     16.18 o 
   3   3  16        7.37       31.83     39.73 o 
  -6   4  16       20.65       27.00     24.09 o 
  -5   4  16        0.00      -12.73     16.85 o 
  -4   4  16       68.68       27.75     30.48 o 
  -3   4  16       24.87       24.06     16.04 o 
  -2   4  16        1.40       -3.11     12.38 o 
  -1   4  16        5.37       14.93     18.39 o 
   0   4  16        0.27        1.52     14.21 o 
   1   4  16       23.35       31.28     15.67 o 
   2   4  16      124.24       69.98    112.66 o 
   3   4  16        1.61        0.02     19.23 o 
  -6   5  16       14.50       -3.13     16.64 o 
  -5   5  16      181.00       68.03     97.58 o 
  -4   5  16       12.83        9.38     13.01 o 
  -3   5  16       30.65       11.19     22.83 o 
  -2   5  16       16.07        0.07     12.72 o 
  -1   5  16       15.02       10.58     18.53 o 
   0   5  16        0.02        3.72     13.76 o 
   1   5  16       29.60       15.47     14.52 o 
   2   5  16       20.63        7.04     18.71 o 
   3   5  16        0.40        9.52     20.88 o 
  -5   6  16      111.58       45.63     65.49 o 
  -4   6  16       50.17       23.94     41.95 o 
  -3   6  16        1.17        3.16     10.45 o 
  -2   6  16       32.50       10.16     29.27 o 
  -1   6  16       15.07       13.78     17.20 o 
   0   6  16        7.45       -3.85     10.07 o 
   1   6  16       17.91       16.71     19.82 o 
   2   6  16       27.50       -2.01     20.92 o 
   3   6  16        0.39       -1.01     20.72 o 
  -5   7  16      119.25       52.69     86.81 o 
  -4   7  16       16.28        1.80     14.79 o 
  -3   7  16        3.26      -12.79     12.79 o 
  -2   7  16        0.19        9.38     15.04 o 
  -1   7  16        6.09        3.46     13.20 o 
   0   7  16        0.33       -1.61     13.88 o 
   1   7  16        2.90        1.23     16.33 o 
   2   7  16        3.31      -14.49     20.12 o 
   3   7  16        8.11       22.53     34.81 o 
  -5   8  16       31.47       -0.78     15.05 o 
  -4   8  16       43.77       21.59     31.79 o 
  -3   8  16        0.29       -3.56     14.90 o 
  -2   8  16        0.00       -1.97     14.86 o 
  -1   8  16        1.44       -7.98     14.17 o 
   0   8  16       50.99       14.79     29.27 o 
   1   8  16        0.06       -1.75     19.90 o 
   2   8  16       39.51       45.78     27.34 o 
  -4   9  16        0.34       -9.20     17.06 o 
  -3   9  16        2.56       11.69     17.73 o 
  -2   9  16        8.86        7.48     20.82 o 
  -1   9  16       31.65       48.95     24.11 o 
   0   9  16       40.53       56.79     26.44 o 
   1   9  16      134.07      196.83     38.19 o 
   2   9  16        0.01       -7.12     22.34 o 
  -4  10  16        1.33        4.64     18.93 o 
  -3  10  16       16.52       36.39     26.15 o 
  -2  10  16       11.12       18.19     20.85 o 
  -1  10  16       81.88      131.85     35.69 o 
   0  10  16        0.76       -0.98     20.72 o 
   1  10  16        4.20       14.66     23.54 o 
  -3  11  16       18.79       -2.76     22.41 o 
  -2  11  16        0.94        8.92     22.13 o 
  -1  11  16       31.98       56.07     28.33 o 
   0  11  16        3.85       16.61     25.32 o 
  -5   1  17       11.20       14.88     16.87 o 
  -4   1  17       32.06       33.00     15.89 o 
  -3   1  17        5.05        3.97     12.67 o 
  -2   1  17       40.08       64.67     18.20 o 
  -1   1  17       21.66       21.11     17.14 o 
   0   1  17       18.44       13.16     20.41 o 
   1   1  17        0.01      -14.71     14.71 o 
   2   1  17        3.94        7.63     25.41 o 
   3   1  17       76.03       46.39     61.36 o 
  -5   2  17        0.07       -8.70     13.77 o 
  -4   2  17       99.43      122.41     26.12 o 
  -3   2  17        0.07       10.86     15.43 o 
  -2   2  17       13.03       15.16     14.72 o 
  -1   2  17        6.41       13.80     16.28 o 
   0   2  17       19.42       44.72     24.19 o 
   1   2  17        2.12        3.88     15.84 o 
   2   2  17      149.17       87.94    138.42 o 
   3   2  17        2.79       12.41     21.71 o 
  -5   3  17        0.61       -9.26     16.28 o 
  -4   3  17        1.74      -11.98     15.26 o 
  -3   3  17        6.54       14.52     15.55 o 
  -2   3  17        1.79       -8.16     13.68 o 
  -1   3  17        2.80      -11.23     14.40 o 
   0   3  17        1.33        7.09     10.94 o 
   1   3  17        9.30        1.18     16.43 o 
   2   3  17       34.82        5.68     18.19 o 
   3   3  17       31.71       -0.40     21.93 o 
  -5   4  17       11.55       -1.42     21.57 o 
  -4   4  17        3.95       21.84     17.68 o 
  -3   4  17       12.19       14.05     13.35 o 
  -2   4  17        0.38       -3.28     10.46 o 
  -1   4  17        2.35        2.31     11.10 o 
   0   4  17       57.55       26.81     30.98 o 
   1   4  17        9.04       -3.22     17.70 o 
   2   4  17        7.39       -3.39     17.17 o 
  -5   5  17       16.30        5.04     19.76 o 
  -4   5  17       29.89       15.03     17.90 o 
  -3   5  17       60.66       44.99     29.46 o 
  -2   5  17       24.25        6.49     15.37 o 
  -1   5  17        6.39       11.26     22.23 o 
   0   5  17       59.29       34.48     48.89 o 
   1   5  17       12.22       15.29     23.14 o 
   2   5  17        1.22       -0.60     27.16 o 
  -5   6  17        9.83       13.24     20.68 o 
  -4   6  17       13.20       -0.53     17.24 o 
  -3   6  17       19.57       28.89     15.94 o 
  -2   6  17        0.76       -0.74     14.42 o 
  -1   6  17        8.92        5.92     16.29 o 
   0   6  17        0.01       11.45     15.93 o 
   1   6  17        1.50       -3.55     18.55 o 
   2   6  17       10.17       -1.21     23.74 o 
  -4   7  17        1.83       -2.77     16.94 o 
  -3   7  17        8.64        8.62     17.53 o 
  -2   7  17        7.39       13.41     17.64 o 
  -1   7  17        0.29        9.00     16.26 o 
   0   7  17        2.64        3.38     17.79 o 
   1   7  17        7.81       12.07     20.07 o 
  -4   8  17       10.64       19.64     20.53 o 
  -3   8  17        0.32        0.15     19.45 o 
  -2   8  17       38.43       22.46     25.95 o 
  -1   8  17        0.01        6.04     18.22 o 
   0   8  17        0.28      -11.18     16.52 o 
   1   8  17        6.22       13.95     19.13 o 
  -3   9  17       10.10        5.76     18.88 o 
  -2   9  17       36.57       21.37     23.64 o 
  -1   9  17       93.41       47.67     76.75 o 
   0   9  17        1.03      -11.78     22.17 o 
  -1  10  17        4.93       -9.64     29.68 o 
  -5   0  18        5.52       -5.23     25.15 o 
  -4   0  18       89.92      163.76     37.52 o 
  -3   0  18       55.44       83.94     29.71 o 
  -2   0  18        0.85       -5.14     20.91 o 
  -1   0  18        2.55       -9.66     25.55 o 
   0   0  18        1.71       16.30     32.79 o 
   1   0  18       30.85       87.92     50.10 o 
   2   0  18        9.66       33.80     47.88 o 
  -5   1  18        2.14        4.16     17.58 o 
  -4   1  18        0.37       -7.24     16.16 o 
  -3   1  18        1.85        7.18     14.97 o 
  -2   1  18        0.09        6.24     14.51 o 
  -1   1  18        0.12       -2.26     16.56 o 
   0   1  18        3.98        0.32     21.70 o 
   1   1  18        6.90       26.40     27.80 o 
   2   1  18        9.16       32.76     33.01 o 
  -4   2  18       66.94       97.48     26.62 o 
  -3   2  18       19.22       39.69     21.00 o 
  -2   2  18        7.49        5.72     16.89 o 
  -1   2  18       31.17       52.20     23.26 o 
   0   2  18       32.13       45.75     28.34 o 
   1   2  18       18.00       35.52     29.81 o 
  -4   3  18        3.01        6.08     19.25 o 
  -3   3  18        0.68        4.64     16.77 o 
  -2   3  18        5.24       -1.20     20.06 o 
  -1   3  18        6.50       10.46     22.27 o 
   0   3  18       64.62       -4.02     19.92 o 
   1   3  18        0.56      -18.20     18.20 o 
  -4   4  18        0.68       -3.59     17.64 o 
  -3   4  18        0.28        1.69     17.51 o 
  -2   4  18        0.35        4.14     17.45 o 
  -1   4  18        0.04        8.45     16.63 o 
   0   4  18       50.97       -3.22     23.14 o 
   1   4  18        1.15        4.43     24.14 o 
  -4   5  18        0.28       -5.52     15.57 o 
  -3   5  18        6.23      -11.01     17.39 o 
  -2   5  18        0.56        2.08     17.42 o 
  -1   5  18        8.14       11.46     18.18 o 
   0   5  18        7.24        6.01     17.89 o 
   1   5  18        1.84       -7.65     21.73 o 
  -3   6  18        7.21        8.20     20.43 o 
  -2   6  18        0.59       -4.17     19.29 o 
  -1   6  18        4.69        4.92     19.91 o 
   0   6  18       42.80       21.68     44.26 o 
  -3   7  18        1.30        1.29     17.51 o 
  -2   7  18        0.70       -3.79     17.78 o 
  -1   7  18        4.38      -10.95     17.68 o 
   0   7  18        4.27        6.67     19.18 o 
  -3   1  19        3.21        4.88     19.74 o 
  -2   1  19        0.31       11.28     25.25 o 
  -1   1  19       10.81       16.11     28.83 o 
   0   1  19       23.41       61.28     34.55 o 
  -3   2  19        0.00        2.60     19.61 o 
  -2   2  19       22.83       30.61     28.71 o 
  -1   2  19        0.18       20.32     41.65 o 
   0   2  19        9.66       28.37     45.87 o 
  -2   3  19        0.84        9.13     26.09 o 
  -1   3  19        4.80       10.25     25.75 o 
  -2   4  19       39.53       67.33     32.67 o 
  -1   4  19        0.00      -11.87     23.94 o 
                                                 
